# Supplementary material for: Antagonistic regulation of salt and sugar chemotaxis plasticity by a single chemosensory neuron in Caenorhabditis elegans
Source: PLoS Genet. 2023 Sep 5;19(9):e1010637. doi: 10.1371/journal.pgen.1010637 (PMC10503759; doi:10.1371/journal.pgen.1010637)
Supplement: S1 Table — (XLSX) [file pgen.1010637.s001.xlsx]

## Sheet: S1 Table
strain name	genotype	source	Used in
Bristol N2	wild type	CGC
JN2102	peEx2102[gcy-5p::YC2.60 (20 ng/ul); lin-44p::mCherry (20ng/ul)]	This study	Calcium imaging
JN2103	peEx2103[gcy-7p::YC2.60 (20 ng/ul); lin-44p::mCherry (20ng/ul)]	This study	Calcium imaging
JN4797	unc-13(e51) I; peEx2103[gcy-7p::YC2.60 (20 ng/ul); lin-44p::mCherry (20ng/ul)]	This study	Calcium imaging
JN5703	dyf-11(pe554) X; peEx5703[dyf-11p::venus::dyf-11(cDNA); myo-3p::venus]	Ref. 1	Chemotaxis assay
JN5704	dyf-11(pe554) X; peEx5704[gcy-5p::venus::dyf-11(cDNA); myo-3p::venus]	Ref. 1	Chemotaxis assay
JN5705	dyf-11(pe554) X; peEx5705[gcy-7p::venus::dyf-11(cDNA); myo-3p::venus]	Ref. 1	Chemotaxis assay
JN5706	dyf-11(pe554) X; peEx5706[myo-3p::Venus]	Ref. 1	Chemotaxis assay
OH8585	otIs4[gcy-7::gfp]; otEx3822[ceh-36::CZ-caspase3(p17); gcy-7::caspase3(p12)-NZ; myo-3::mCherry]	Oliver Hobert lab	Chemotaxis assay
OH9019	otIs4[gcy-7::gfp]; otIs253[ceh-36::CZ-caspase3(p17), gcy-7::caspase3(p12)-NZ, myo-3::mCherry]	Oliver Hobert lab	Chemotaxis assay
JN1695	lite-1(ce314) X; peIs1095[gcy7p::ChR2Y2::venus; unc-122::mCherry]	Ref. 2	Optogenetics
JN929	egl-30(pe914) I.	Ref. 3	Chemotaxis assay
IK130	pkc-1(nj3) V.	Ref. 4	Chemotaxis assay
JN945	Ex[gcy-5p::pkc-1(A160E), myo-3p::venus]	Ref. 1	Chemotaxis assay
JN955	Ex[gcy-7p::pkc-1(A160E), myo-3p::venus]	Ref. 1	Chemotaxis assay
OH7621	otIs204[ceh-36p::lsy-6, elt-2p::GFP]; ntIs1[gcy-5p::GFP]	Oliver Hobert lab	Chemotaxis assay
JN4784	ensa-1(pe4796) I; otIs204[ceh-36p::lsy-6, elt-2p::GFP]; ntIs1[gcy-5p::GFP]	This study	Chemotaxis assay
JN4796	ensa-1(pe4796) I.	This study	Chemotaxis assay
JN5701	ensa-1(pe4796) I; peEx5701[WRM065cF04 (10 ng/ul), myo-3p::venus (10 ng/ul)]	This study	Chemotaxis assay
JN5702	ensa-1(pe4796) I; peEx5702[WRM065cF04 (10 ng/ul), myo-3p::venus (10 ng/ul)]	This study	Chemotaxis assay
JN4791	ensa-1(pe4791) I.	This study	Chemotaxis assay
JN4792	ensa-1(pe4792) I.	This study	Chemotaxis assay
JN4794	ensa-1(pe4791) I; pkc-1(nj3) V.	This study	Chemotaxis assay
JN4798	ensa-1(pe4791) I; peEx4798[rgef-1p::ensa-1::sl2::cfp (30 ng/ul), myo-3p::venus (10 ng/ul)]	This study	Chemotaxis assay
JN4799	ensa-1(pe4791) I; peEx4799[gcy-7p::ensa-1::sl2::cfp (30 ng/ul), myo-3p::venus (10 ng/ul)]	This study	Chemotaxis assay
JN5700	peEx5700[gcy-7p::ensa-1::venus::sl2::cfp (30 ng/ul), unc-122p::mCherry (20 ng/ul)]	This study	Confocal microscopy
References
1. Adachi T, Kunitomo H, Tomioka M, Ohno H, Okochi Y, Mori I, et al. Reversal of Salt Preference Is Directed by the Insulin/PI3K and G(q)/PKC Signaling in Caenorhabditis elegans. Genetics. 2010;186: 1309-U383. doi: 10.1534/genetics.110.119768.
2. Wang L, Sato H, Satoh Y, Tomioka M, Kunitomo H, Iino Y. A Gustatory Neural Circuit of Caenorhabditis elegans generates memory-dependent behaviors in Na+ chemotaxis. J Neurosci. 2017;37: 2097-2111. doi: 10.1523/JNEUROSCI.1774-16.2017.
3. Tomioka M, Adachi T, Suzuki H, Kunitomo H, Schafer WR, Iino Y. The insulin/PI 3-kinase pathway regulates salt chemotaxis learning in Caenorhabditis elegans. Neuron. 2006;51: 613-25. doi: 10.1016/j.neuron.2006.07.024.
4. Okochi Y, Kimura KD, Ohta A, Mori I. Diverse regulation of sensory signaling by C. elegans nPKC-epsilon/eta TTX-4. EMBO J. 2005;24: 2127-2137. doi: 10.1038/sj.emboj.7600697.
