# Supplementary material for: Antagonistic regulation of salt and sugar chemotaxis plasticity by a single chemosensory neuron in Caenorhabditis elegans
Source: PLoS Genet. 2023 Sep 5;19(9):e1010637. doi: 10.1371/journal.pgen.1010637 (PMC10503759; doi:10.1371/journal.pgen.1010637)
Supplement: S2 Table — (XLSX) [file pgen.1010637.s002.xlsx]

## Sheet: Sheet1
Data	n (assay)	Comparison	Statistical test	p-value	significance	sum
Fig 1A; NaCl, Naïve	7	Difference from zero value	One-sample, two-tailed t-test (Bonferroni correction)	0.868	0.05	ns
Fig 1A; NaCl, Conditioned	6	Difference from zero value	One-sample, two-tailed t-test (Bonferroni correction)	<0.001	0.05	***
Fig 1A; Glucose, Naïve	8	Difference from zero value	One-sample, two-tailed t-test (Bonferroni correction)	<0.001	0.05	***
Fig 1A; Glucose, Conditioned	6	Difference from zero value	One-sample, two-tailed t-test (Bonferroni correction)	0.004	0.05	**
Fig 1A; Fructose, Naïve	7	Difference from zero value	One-sample, two-tailed t-test (Bonferroni correction)	0.008	0.05	**
Fig 1A; Fructose, Conditioned	6	Difference from zero value	One-sample, two-tailed t-test (Bonferroni correction)	<0.001	0.05	***
Fig 1A; Sucrose, Naïve	6	Difference from zero value	One-sample, two-tailed t-test (Bonferroni correction)	0.996	0.05	ns
Fig 1A; Sucrose, Conditioned	6	Difference from zero value	One-sample, two-tailed t-test (Bonferroni correction)	0.204	0.05	ns
Fig 1B; 0 mM, Food(+)	4	Difference from zero value	One-sample, two-tailed t-test (Bonferroni correction)	0.23	0.05	ns
Fig 1B; 20 mM, Food(+)	4	Difference from zero value	One-sample, two-tailed t-test (Bonferroni correction)	0.636	0.05	ns
Fig 1B; 50 mM, Food(+)	4	Difference from zero value	One-sample, two-tailed t-test (Bonferroni correction)	0.006	0.05	**
Fig 1B; 100 mM, Food(+)	4	Difference from zero value	One-sample, two-tailed t-test (Bonferroni correction)	0.015	0.05	*
Fig 1B; 0 mM, Food(-)	4	Difference from zero value	One-sample, two-tailed t-test (Bonferroni correction)	0.021	0.05	*
Fig 1B; 20 mM, Food(-)	4	Difference from zero value	One-sample, two-tailed t-test (Bonferroni correction)	0.011	0.05	*
Fig 1B; 50 mM, Food(-)	4	Difference from zero value	One-sample, two-tailed t-test (Bonferroni correction)	0.05	0.05	ns
Fig 1B; 100 mM, Food(-)	4	Difference from zero value	One-sample, two-tailed t-test (Bonferroni correction)	0.005	0.05	**
Fig 1C; Glc, Fru-conditioned	6	Difference from zero value	One-sample, two-tailed t-test (Bonferroni correction)	0.007	0.05	**
Fig 1C; Fru, Glc-conditioned	6	Difference from zero value	One-sample, two-tailed t-test (Bonferroni correction)	0.024	0.05	*
Fig 2A; wt (control), Naive	8	Difference from zero value	One-sample, two-tailed t-test (Bonferroni correction)	< 0.001	0.05	***
Fig 2A; dyf-11 mutant (control), Naïve	8	Difference from zero value	One-sample, two-tailed t-test (Bonferroni correction)	>0.999	0.05	ns
Fig 2A; dyf-11 promoter, Naïve	8	Difference from zero value	One-sample, two-tailed t-test (Bonferroni correction)	< 0.001	0.05	***
Fig 2A; odr-4 promoter, Naïve	8	Difference from zero value	One-sample, two-tailed t-test (Bonferroni correction)	< 0.001	0.05	***
Fig 2A; gcy-5 promoter, Naïve	8	Difference from zero value	One-sample, two-tailed t-test (Bonferroni correction)	0.219	0.05	ns
Fig 2A; gcy-7 promoter, Naïve	8	Difference from zero value	One-sample, two-tailed t-test (Bonferroni correction)	0.005	0.05	**
Fig 2A; wt (control), Conditioned	8	Difference from zero value	One-sample, two-tailed t-test (Bonferroni correction)	0.002	0.05	**
Fig 2A; dyf-11 mutant (control), Conditioned	7	Difference from zero value	One-sample, two-tailed t-test (Bonferroni correction)	>0.999	0.05	ns
Fig 2A; dyf-11 promoter, Conditioned	8	Difference from zero value	One-sample, two-tailed t-test (Bonferroni correction)	< 0.001	0.05	***
Fig 2A; odr-4 promoter, Conditioned	8	Difference from zero value	One-sample, two-tailed t-test (Bonferroni correction)	0.02	0.05	*
Fig 2A; gcy-5 promoter, Conditioned	8	Difference from zero value	One-sample, two-tailed t-test (Bonferroni correction)	0.564	0.05	ns
Fig 2A; gcy-7 promoter, Conditioned	7	Difference from zero value	One-sample, two-tailed t-test (Bonferroni correction)	< 0.001	0.05	***
Fig 2B; wt, Naïve	9	Difference from zero value	One-sample, two-tailed t-test (Bonferroni correction)	< 0.001	0.05	***
Fig 2B; ASEL(-), Naïve	9	Difference from zero value	One-sample, two-tailed t-test (Bonferroni correction)	< 0.001	0.05	***
Fig 2B; wt, Conditioned	9	Difference from zero value	One-sample, two-tailed t-test (Bonferroni correction)	< 0.001	0.05	***
Fig 2B; ASEL(-), Conditioned	9	Difference from zero value	One-sample, two-tailed t-test (Bonferroni correction)	0.452	0.05	ns
Fig 2D left; wt	14, 13	Naïve vs Conditioned	Welch's t-test	0.266	0.05	ns
Fig 2D left; Conditioned	13, 12	wt vs unc-13	Welch's t-test	0.965	0.05	ns
Fig 2D right; wt	14, 13	Naïve vs Conditioned	Welch's t-test	0.029	0.05	*
Fig 2D right; Conditioned	13, 12	wt vs unc-13	Welch's t-test	0.435	0.05	ns
Fig 3A,B; Naïve, ATR+	11	Difference from zero value	One-sample, two-tailed t-test (Bonferroni correction)	0.008	0.05	**
Fig 3A,B; Conditioned, ATR+	11	Difference from zero value	One-sample, two-tailed t-test (Bonferroni correction)	0.045	0.05	*
Fig 3B; Naïve, ATR-	12	Difference from zero value	One-sample, two-tailed t-test (Bonferroni correction)	>0.999	0.05	ns
Fig 3B; Conditioned, ATR-	15	Difference from zero value	One-sample, two-tailed t-test (Bonferroni correction)	0.702	0.05	ns
Fig 3B; Naïve	11, 12	ATR+ vs ATR-	Welch's t-test	< 0.001	0.05	***
Fig 3B; Conditioned	11, 15	ATR+ vs ATR-	Welch's t-test	0.396	0.05	ns
Fig 3H; wt, Naïve	16	Difference from zero value	One-sample, two-tailed t-test (Bonferroni correction)	< 0.001	0.05	***
Fig 3H; ASEL(-), Naïve	15	Difference from zero value	One-sample, two-tailed t-test (Bonferroni correction)	>0.999	0.05	ns
Fig 3H; dyf-11, Naïve	11	Difference from zero value	One-sample, two-tailed t-test (Bonferroni correction)	>0.999	0.05	ns
Fig 3H; dyf-11(ASEL), Naïve	16	Difference from zero value	One-sample, two-tailed t-test (Bonferroni correction)	>0.999	0.05	ns
Fig 3H; dyf-11(ASER), Naïve	16	Difference from zero value	One-sample, two-tailed t-test (Bonferroni correction)	0.83	0.05	ns
Fig 3H; wt, Conditioned	16	Difference from zero value	One-sample, two-tailed t-test (Bonferroni correction)	< 0.001	0.05	***
Fig 3H; ASEL(-), Conditioned	16	Difference from zero value	One-sample, two-tailed t-test (Bonferroni correction)	0.81	0.05	ns
Fig 3H; dyf-11, Conditioned	12	Difference from zero value	One-sample, two-tailed t-test (Bonferroni correction)	>0.999	0.05	ns
Fig 3H; dyf-11(ASEL), Conditioned	16	Difference from zero value	One-sample, two-tailed t-test (Bonferroni correction)	< 0.001	0.05	***
Fig 3H; dyf-11(ASER), Conditioned	16	Difference from zero value	One-sample, two-tailed t-test (Bonferroni correction)	0.488	0.05	ns
Fig 4A; [Glc] = 50, [NaCl] = 0, Glc chemotaxis	8	Difference from zero value	One-sample, two-tailed t-test (Bonferroni correction)	0.004	0.05	**
Fig 4A; [Glc] = 50, [NaCl] = 25, Glc chemotaxis	8	Difference from zero value	One-sample, two-tailed t-test (Bonferroni correction)	0.021	0.05	*
Fig 4A; [Glc] = 50, [NaCl] = 50, Glc chemotaxis	8	Difference from zero value	One-sample, two-tailed t-test (Bonferroni correction)	< 0.001	0.05	***
Fig 4A; [Glc] = 50, [NaCl] = 0, Na+ chemotaxis	8	Difference from zero value	One-sample, two-tailed t-test (Bonferroni correction)	< 0.001	0.05	***
Fig 4A; [Glc] = 50, [NaCl] = 25, Na+ chemotaxis	8	Difference from zero value	One-sample, two-tailed t-test (Bonferroni correction)	< 0.001	0.05	***
Fig 4A; [Glc] = 50, [NaCl] = 50, Na+ chemotaxis	8	Difference from zero value	One-sample, two-tailed t-test (Bonferroni correction)	>0.999	0.05	ns
Fig 4A; [Glc] = 0, [NaCl] = 50, Glc chemotaxis	8	Difference from zero value	One-sample, two-tailed t-test (Bonferroni correction)	< 0.001	0.05	***
Fig 4A; [Glc] = 25, [NaCl] = 50, Glc chemotaxis	8	Difference from zero value	One-sample, two-tailed t-test (Bonferroni correction)	< 0.001	0.05	***
Fig 4A; [Glc] = 50, [NaCl] = 50, Glc chemotaxis	8	Difference from zero value	One-sample, two-tailed t-test (Bonferroni correction)	< 0.001	0.05	***
Fig 4A; [Glc] = 0, [NaCl] = 50, Na+ chemotaxis	8	Difference from zero value	One-sample, two-tailed t-test (Bonferroni correction)	0.003	0.05	**
Fig 4A; [Glc] = 25, [NaCl] = 50, Na+ chemotaxis	8	Difference from zero value	One-sample, two-tailed t-test (Bonferroni correction)	0.05	0.05	ns
Fig 4A; [Glc] = 50, [NaCl] = 50, Na+ chemotaxis	9	Difference from zero value	One-sample, two-tailed t-test (Bonferroni correction)	>0.999	0.05	ns
Fig 4A right; Glc chemotaxis	8,8	[Glc] = 0 vs [Glc] = 25	ANOVA, Dunnett post-hoc test	0.002	0.05	**
Fig 4A right; Glc chemotaxis	8,8	[Glc] = 0 vs [Glc] = 50	ANOVA, Dunnett post-hoc test	< 0.001	0.05	***
Fig 4A right; Na+ chemotaxis	8,8	[Glc] = 0 vs [Glc] = 25	ANOVA, Dunnett post-hoc test	0.213	0.05	ns
Fig 4A right; Na+ chemotaxis	8,9	[Glc] = 0 vs [Glc] = 50	ANOVA, Dunnett post-hoc test	0.001	0.05	**
Fig 4B; Cont	8	Difference from zero value	One-sample, two-tailed t-test (Bonferroni correction)	0.63	0.05	ns
Fig 4B; NaCl	8	Difference from zero value	One-sample, two-tailed t-test (Bonferroni correction)	< 0.001	0.05	***
Fig 4B; Glc	8	Difference from zero value	One-sample, two-tailed t-test (Bonferroni correction)	< 0.001	0.05	***
Fig 4B; Fru	8	Difference from zero value	One-sample, two-tailed t-test (Bonferroni correction)	< 0.001	0.05	***
Fig 4B; Suc	8	Difference from zero value	One-sample, two-tailed t-test (Bonferroni correction)	>0.999	0.05	ns
Fig 4C; wt, Control	9	Difference from zero value	One-sample, two-tailed t-test (Bonferroni correction)	0.78	0.05	ns
Fig 4C; wt, NaCl	9	Difference from zero value	One-sample, two-tailed t-test (Bonferroni correction)	< 0.001	0.05	***
Fig 4C; wt, Glucose	9	Difference from zero value	One-sample, two-tailed t-test (Bonferroni correction)	< 0.001	0.05	***
Fig 4C; dyf-11, Control	9	Difference from zero value	One-sample, two-tailed t-test (Bonferroni correction)	>0.999	0.05	ns
Fig 4C; dyf-11, NaCl	10	Difference from zero value	One-sample, two-tailed t-test (Bonferroni correction)	>0.999	0.05	ns
Fig 4C; dyf-11, Glucose	8	Difference from zero value	One-sample, two-tailed t-test (Bonferroni correction)	>0.999	0.05	ns
Fig 4C; rescue (dyf-11p), Control	10	Difference from zero value	One-sample, two-tailed t-test (Bonferroni correction)	>0.999	0.05	ns
Fig 4C; rescue (dyf-11p), NaCl	9	Difference from zero value	One-sample, two-tailed t-test (Bonferroni correction)	< 0.001	0.05	***
Fig 4C; rescue (dyf-11p), Glucose	9	Difference from zero value	One-sample, two-tailed t-test (Bonferroni correction)	< 0.001	0.05	***
Fig 4C; rescue (gcy-7p), Control	15	Difference from zero value	One-sample, two-tailed t-test (Bonferroni correction)	< 0.001	0.05	***
Fig 4C; rescue (gcy-7p), NaCl	15	Difference from zero value	One-sample, two-tailed t-test (Bonferroni correction)	< 0.001	0.05	***
Fig 4C; rescue (gcy-7p), Glucose	10	Difference from zero value	One-sample, two-tailed t-test (Bonferroni correction)	0.004	0.05	**
Fig 4D; Cont	8	Difference from zero value	One-sample, two-tailed t-test (Bonferroni correction)	< 0.001	0.05	***
Fig 4D; NaCl	8	Difference from zero value	One-sample, two-tailed t-test (Bonferroni correction)	< 0.001	0.05	***
Fig 4D; Glc	8	Difference from zero value	One-sample, two-tailed t-test (Bonferroni correction)	< 0.001	0.05	***
Fig 4D; Suc	8	Difference from zero value	One-sample, two-tailed t-test (Bonferroni correction)	< 0.001	0.05	***
Fig 5A; wt, Naïve	6	Difference from zero value	One-sample, two-tailed t-test (Bonferroni correction)	< 0.001	0.05	***
Fig 5A; pkc-1(lf), Naïve	7	Difference from zero value	One-sample, two-tailed t-test (Bonferroni correction)	< 0.001	0.05	***
Fig 5A; wt, Conditioned	6	Difference from zero value	One-sample, two-tailed t-test (Bonferroni correction)	< 0.001	0.05	***
Fig 5A; pkc-1(lf), Conditioned	7	Difference from zero value	One-sample, two-tailed t-test (Bonferroni correction)	< 0.001	0.05	***
Fig 5A; wt	6, 6	Naïve vs Conditioned	Welch's t-test (Bonferroni correction)	< 0.001	0.05	***
Fig 5A; pkc-1(lf)	7, 7	Naïve vs Conditioned	Welch's t-test (Bonferroni correction)	>0.999	0.05	ns
Fig 5B; wt, Control	6	Difference from zero value	One-sample, two-tailed t-test (Bonferroni correction)	0.666	0.05	ns
Fig 5B; pkc-1(lf), Control	6	Difference from zero value	One-sample, two-tailed t-test (Bonferroni correction)	< 0.001	0.05	***
Fig 5B; wt, NaCl	6	Difference from zero value	One-sample, two-tailed t-test (Bonferroni correction)	< 0.001	0.05	***
Fig 5B; pkc-1(lf), NaCl	6	Difference from zero value	One-sample, two-tailed t-test (Bonferroni correction)	< 0.001	0.05	***
Fig 5B; wt, Glucose	6	Difference from zero value	One-sample, two-tailed t-test (Bonferroni correction)	< 0.001	0.05	***
Fig 5B; pkc-1(lf), Glucose	6	Difference from zero value	One-sample, two-tailed t-test (Bonferroni correction)	0.009	0.05	ns
Fig 5B; wt	6, 6	Control vs NaCl	ANOVA, Dunnett post-hoc test	< 0.001	0.05	***
Fig 5B; wt	6, 6	Control vs Glucose	ANOVA, Dunnett post-hoc test	< 0.001	0.05	***
Fig 5B; pkc-1(lf)	6, 6	Control vs NaCl	ANOVA, Dunnett post-hoc test	0.093	0.05	ns
Fig 5B; pkc-1(lf)	6, 6	Control vs Glucose	ANOVA, Dunnett post-hoc test	< 0.001	0.05	***
Fig 5C; Naïve	8, 8	Control vs ASEL	ANOVA, Dunnett post-hoc test	< 0.001	0.05	***
Fig 5C; Naïve	8, 8	Control vs ASER	ANOVA, Dunnett post-hoc test	0.647	0.05	ns
Fig 5C; Conditioned	8, 8	Control vs ASEL	ANOVA, Dunnett post-hoc test	0.478	0.05	ns
Fig 5C; Conditioned	8, 8	Control vs ASER	ANOVA, Dunnett post-hoc test	0.07	0.05	ns
Fig 5D; Control	20, 11	Control vs ASEL	ANOVA, Dunnett post-hoc test	< 0.001	0.05	***
Fig 5D; Control	20, 9	Control vs ASER	ANOVA, Dunnett post-hoc test	< 0.001	0.05	***
Fig 5D; NaCl	20, 11	Control vs ASEL	ANOVA, Dunnett post-hoc test	< 0.001	0.05	***
Fig 5D; NaCl	20, 9	Control vs ASER	ANOVA, Dunnett post-hoc test	0.276	0.05	ns
Fig 5D; Glucose	20, 11	Control vs ASEL	ANOVA, Dunnett post-hoc test	0.001	0.05	**
Fig 5D; Glucose	20, 9	Control vs ASER	ANOVA, Dunnett post-hoc test	< 0.001	0.05	***
Fig 6A; wt, Control	6	Difference from zero value	One-sample, two-tailed t-test (Bonferroni correction)	0.405	0.05	ns
Fig 6A; pe4791, Control	6	Difference from zero value	One-sample, two-tailed t-test (Bonferroni correction)	< 0.001	0.05	***
Fig 6A; pe4792, Control	6	Difference from zero value	One-sample, two-tailed t-test (Bonferroni correction)	0.001	0.05	**
Fig 6A; wt, NaCl	6	Difference from zero value	One-sample, two-tailed t-test (Bonferroni correction)	0.001	0.05	**
Fig 6A; pe4791, NaCl	6	Difference from zero value	One-sample, two-tailed t-test (Bonferroni correction)	0.035	0.05	*
Fig 6A; pe4792, NaCl	6	Difference from zero value	One-sample, two-tailed t-test (Bonferroni correction)	0.002	0.05	**
Fig 6A; wt, Glucose	6	Difference from zero value	One-sample, two-tailed t-test (Bonferroni correction)	0.001	0.05	**
Fig 6A; pe4791, Glucose	6	Difference from zero value	One-sample, two-tailed t-test (Bonferroni correction)	0.564	0.05	ns
Fig 6A; pe4792, Glucose	6	Difference from zero value	One-sample, two-tailed t-test (Bonferroni correction)	0.816	0.05	ns
Fig 6A; wt	6, 6	Control vs NaCl	ANOVA, Dunnett post-hoc test	0.007	0.05	**
Fig 6A; wt	6, 6	Control vs Glucose	ANOVA, Dunnett post-hoc test	< 0.001	0.05	***
Fig 6A; pe4791	6, 6	Control vs NaCl	ANOVA, Dunnett post-hoc test	0.015	0.05	*
Fig 6A; pe4791	6, 6	Control vs Glucose	ANOVA, Dunnett post-hoc test	< 0.001	0.05	***
Fig 6A; pe4792	6, 6	Control vs NaCl	ANOVA, Dunnett post-hoc test	0.829	0.05	ns
Fig 6A; pe4792	6, 6	Control vs Glucose	ANOVA, Dunnett post-hoc test	0.002	0.05	**
Fig 6B; wt, Control	8	Difference from zero value	One-sample, two-tailed t-test (Bonferroni correction)	< 0.001	0.05	***
Fig 6B; pe4791, Control	8	Difference from zero value	One-sample, two-tailed t-test (Bonferroni correction)	0.003	0.05	**
Fig 6B; pe4792, Control	8	Difference from zero value	One-sample, two-tailed t-test (Bonferroni correction)	< 0.001	0.05	***
Fig 6B; wt, Glucose	8	Difference from zero value	One-sample, two-tailed t-test (Bonferroni correction)	0.001	0.05	**
Fig 6B; pe4791, Glucose	8	Difference from zero value	One-sample, two-tailed t-test (Bonferroni correction)	0.004	0.05	**
Fig 6B; pe4792, Glucose	8	Difference from zero value	One-sample, two-tailed t-test (Bonferroni correction)	>0.999	0.05	ns
Fig 6C; pkc-1, Control	13	Difference from zero value	One-sample, two-tailed t-test (Bonferroni correction)	< 0.001	0.05	***
Fig 6C; pkc-1; ensa-1, Control	9	Difference from zero value	One-sample, two-tailed t-test (Bonferroni correction)	0.002	0.05	**
Fig 6C; pkc-1, NaCl	13	Difference from zero value	One-sample, two-tailed t-test (Bonferroni correction)	< 0.001	0.05	***
Fig 6C; pkc-1; ensa-1, NaCl	9	Difference from zero value	One-sample, two-tailed t-test (Bonferroni correction)	>0.999	0.05	ns
Fig 6C; pkc-1, Glucose	13	Difference from zero value	One-sample, two-tailed t-test (Bonferroni correction)	0.014	0.05	*
Fig 6C; pkc-1; ensa-1, Glucose	9	Difference from zero value	One-sample, two-tailed t-test (Bonferroni correction)	0.001	0.05	**
Fig 6C; pkc-1	13, 13	Control vs NaCl	ANOVA, Dunnett post-hoc test	0.338	0.05	ns
Fig 6C; pkc-1	13, 13	Control vs Glucose	ANOVA, Dunnett post-hoc test	< 0.001	0.05	***
Fig 6C; pkc-1; ensa-1	9, 9	Control vs NaCl	ANOVA, Dunnett post-hoc test	0.001	0.05	**
Fig 6C; pkc-1; ensa-1	9, 9	Control vs Glucose	ANOVA, Dunnett post-hoc test	0.998	0.05	ns
Fig 6D; ensa-1, Control, Glc chemotaxis	12	Difference from zero value	One-sample, two-tailed t-test (Bonferroni correction)	< 0.001	0.05	***
Fig 6D; rescue(rgef-1), Control, Glc chemotaxis	6	Difference from zero value	One-sample, two-tailed t-test (Bonferroni correction)	0.002	0.05	**
Fig 6D; rescue(gcy-7), Control, Glc chemotaxis	6	Difference from zero value	One-sample, two-tailed t-test (Bonferroni correction)	0.01	0.05	*
Fig 6D; ensa-1, Glucose, Glc chemotaxis	12	Difference from zero value	One-sample, two-tailed t-test (Bonferroni correction)	0.696	0.05	ns
Fig 6D; rescue(rgef-1), Glucose, Glc chemotaxis	6	Difference from zero value	One-sample, two-tailed t-test (Bonferroni correction)	0.001	0.05	**
Fig 6D; rescue(gcy-7), Glucose, Glc chemotaxis	6	Difference from zero value	One-sample, two-tailed t-test (Bonferroni correction)	0.001	0.05	**
Fig 6D; ensa-1, Control, Na+ chemotaxis	12	Difference from zero value	One-sample, two-tailed t-test (Bonferroni correction)	< 0.001	0.05	***
Fig 6D; rescue(rgef-1), Control, Na+ chemotaxis	6	Difference from zero value	One-sample, two-tailed t-test (Bonferroni correction)	0.005	0.05	**
Fig 6D; rescue(gcy-7), Control, Na+ chemotaxis	6	Difference from zero value	One-sample, two-tailed t-test (Bonferroni correction)	< 0.001	0.05	***
Fig 6D; ensa-1, Glucose, Na+ chemotaxis	12	Difference from zero value	One-sample, two-tailed t-test (Bonferroni correction)	< 0.001	0.05	***
Fig 6D; rescue(rgef-1), Glucose, Na+ chemotaxis	6	Difference from zero value	One-sample, two-tailed t-test (Bonferroni correction)	0.972	0.05	ns
Fig 6D; rescue(gcy-7), Glucose, Na+ chemotaxis	6	Difference from zero value	One-sample, two-tailed t-test (Bonferroni correction)	< 0.001	0.05	***
S4B Fig; OH7621, Control	6	Difference from zero value	One-sample, two-tailed t-test (Bonferroni correction)	< 0.001	0.05	***
S4B Fig; JN4784, Control	4	Difference from zero value	One-sample, two-tailed t-test (Bonferroni correction)	< 0.001	0.05	***
S4B Fig; OH7621, Glucose	6	Difference from zero value	One-sample, two-tailed t-test (Bonferroni correction)	0.165	0.05	ns
S4B Fig; JN4784, Glucose	4	Difference from zero value	One-sample, two-tailed t-test (Bonferroni correction)	0.003	0.05	**
S4C Fig; Control	12, 12	Transgene + vs -	Welch's t-test	< 0.001	0.05	***
S4C Fig; Glucose	12, 12	Transgene + vs -	Welch's t-test	0.001	0.05	**
