# Supplementary material for: Antagonistic regulation of salt and sugar chemotaxis plasticity by a single chemosensory neuron in Caenorhabditis elegans
Source: PLoS Genet. 2023 Sep 5;19(9):e1010637. doi: 10.1371/journal.pgen.1010637 (PMC10503759; doi:10.1371/journal.pgen.1010637)
Supplement: S3 Table — (XLSX) [file pgen.1010637.s003.xlsx]

## Sheet: Fig1_A
Conditioning	Chemicals	Chemotaxis index
Naive	NaCl	-0.327586
Naive	NaCl	-0.282051
Naive	NaCl	-0.336538
Naive	NaCl	0.397849
Naive	NaCl	-0.248408
Naive	NaCl	-0.12549
Naive	NaCl	-0.0290698
Conditioned	NaCl	0.818182
Conditioned	NaCl	0.821429
Conditioned	NaCl	0.917647
Conditioned	NaCl	0.876437
Conditioned	NaCl	0.864865
Conditioned	NaCl	0.890855
Naive	Glucose	-0.647668
Naive	Glucose	-0.450704
Naive	Glucose	-0.496124
Naive	Glucose	-0.423423
Naive	Glucose	-0.602649
Naive	Glucose	-0.47929
Naive	Glucose	-0.382812
Naive	Glucose	-0.573643
Conditioned	Glucose	0.396078
Conditioned	Glucose	0.475728
Conditioned	Glucose	0.539033
Conditioned	Glucose	0.457364
Conditioned	Glucose	0.190283
Conditioned	Glucose	0.69
Naive	Fructose	-0.271523
Naive	Fructose	-0.368932
Naive	Fructose	-0.27027
Naive	Fructose	-0.414286
Naive	Fructose	-0.133333
Naive	Fructose	-0.198198
Naive	Fructose	-0.0611111
Conditioned	Fructose	0.601093
Conditioned	Fructose	0.654135
Conditioned	Fructose	0.821229
Conditioned	Fructose	0.436441
Conditioned	Fructose	0.608696
Conditioned	Fructose	0.593301
Naive	Sucrose	0.254237
Naive	Sucrose	0.40566
Naive	Sucrose	-0.0422535
Naive	Sucrose	-0.179856
Naive	Sucrose	0.289308
Naive	Sucrose	0
Conditioned	Sucrose	0.377049
Conditioned	Sucrose	0.461078
Conditioned	Sucrose	0.409524
Conditioned	Sucrose	-0.00628931
Conditioned	Sucrose	0.21256
Conditioned	Sucrose	-0.0609137

## Sheet: Fig1_B
Concentration	Food	Chemotaxis index
0	Food(+)	-0.559322
0	Food(+)	-0.417143
0	Food(+)	-0.034188
0	Food(+)	-0.322751
20	Food(+)	0.202381
20	Food(+)	0.0571429
20	Food(+)	0.0632911
20	Food(+)	0.563877
50	Food(+)	0.428571
50	Food(+)	0.349315
50	Food(+)	0.289474
50	Food(+)	0.302885
100	Food(+)	0.307692
100	Food(+)	0.434783
100	Food(+)	0.564885
100	Food(+)	0.420074
0	Food(-)	-0.525641
0	Food(-)	-0.258065
0	Food(-)	-0.442623
0	Food(-)	-0.403101
20	Food(-)	-0.385417
20	Food(-)	-0.320755
20	Food(-)	-0.35
20	Food(-)	-0.518519
50	Food(-)	-0.256098
50	Food(-)	-0.183486
50	Food(-)	-0.13
50	Food(-)	-0.318182
100	Food(-)	-0.426829
100	Food(-)	-0.380435
100	Food(-)	-0.565217
100	Food(-)	-0.433036

## Sheet: Fig1_C
Assay	Conditioning	Chemotaxis index
Glc	Fru	0.146067
Glc	Fru	0.375
Glc	Fru	0.372093
Glc	Fru	0.0180723
Glc	Fru	0.292994
Glc	Fru	0.399015
Fru	Glc	0.295455
Fru	Glc	0.642857
Fru	Glc	0.576271
Fru	Glc	0.025641
Fru	Glc	0.622754
Fru	Glc	0.0583942

## Sheet: Fig2A
Promoter(strain)	Conditioning	Chemotaxis index
cont(wt)	Naive	-0.674419
cont(wt)	Naive	-0.484848
cont(wt)	Naive	-0.631579
cont(wt)	Naive	-0.16
cont(wt)	Naive	-0.636364
cont(wt)	Naive	-0.495935
cont(wt)	Naive	-0.619658
cont(wt)	Naive	-0.522581
cont(wt)	Conditioned	0.661538
cont(wt)	Conditioned	0.877419
cont(wt)	Conditioned	0.257576
cont(wt)	Conditioned	0.222222
cont(wt)	Conditioned	0.782609
cont(wt)	Conditioned	0.776471
cont(wt)	Conditioned	0.810474
cont(wt)	Conditioned	0.424658
cont(dyf-11)	Naive	0.107692
cont(dyf-11)	Naive	-0.265823
cont(dyf-11)	Naive	-0.0526316
cont(dyf-11)	Naive	0
cont(dyf-11)	Naive	-0.311111
cont(dyf-11)	Naive	-0.0327869
cont(dyf-11)	Naive	0.166667
cont(dyf-11)	Naive	0.285714
cont(dyf-11)	Conditioned	0.213115
cont(dyf-11)	Conditioned	0.258065
cont(dyf-11)	Conditioned	-0.260274
cont(dyf-11)	Conditioned	-0.133333
cont(dyf-11)	Conditioned	0.0833333
cont(dyf-11)	Conditioned	-0.203008
cont(dyf-11)	Conditioned	0.112903
gcy-5p(dyf-11)	Naive	0.08
gcy-5p(dyf-11)	Naive	0.0301205
gcy-5p(dyf-11)	Naive	-0.179104
gcy-5p(dyf-11)	Naive	-0.262295
gcy-5p(dyf-11)	Naive	-0.156863
gcy-5p(dyf-11)	Naive	-0.0510204
gcy-5p(dyf-11)	Naive	-0.119617
gcy-5p(dyf-11)	Naive	-0.227723
gcy-5p(dyf-11)	Conditioned	0.479452
gcy-5p(dyf-11)	Conditioned	-0.107143
gcy-5p(dyf-11)	Conditioned	0.317073
gcy-5p(dyf-11)	Conditioned	-0.16
gcy-5p(dyf-11)	Conditioned	0.410256
gcy-5p(dyf-11)	Conditioned	-0.023622
gcy-5p(dyf-11)	Conditioned	0.0986547
gcy-5p(dyf-11)	Conditioned	0.353535
gcy-7p(dyf-11)	Naive	-0.176471
gcy-7p(dyf-11)	Naive	-0.2
gcy-7p(dyf-11)	Naive	-0.358974
gcy-7p(dyf-11)	Naive	-0.430556
gcy-7p(dyf-11)	Naive	0
gcy-7p(dyf-11)	Naive	-0.301115
gcy-7p(dyf-11)	Naive	-0.278195
gcy-7p(dyf-11)	Naive	-0.255952
gcy-7p(dyf-11)	Conditioned	0.754098
gcy-7p(dyf-11)	Conditioned	0.523256
gcy-7p(dyf-11)	Conditioned	0.714286
gcy-7p(dyf-11)	Conditioned	0.475
gcy-7p(dyf-11)	Conditioned	0.610687
gcy-7p(dyf-11)	Conditioned	0.495146
gcy-7p(dyf-11)	Conditioned	0.285714
dyf-11p(dyf-11)	Naive	-0.421053
dyf-11p(dyf-11)	Naive	-0.446667
dyf-11p(dyf-11)	Naive	-0.386364
dyf-11p(dyf-11)	Naive	-0.466667
dyf-11p(dyf-11)	Naive	-0.513333
dyf-11p(dyf-11)	Naive	-0.578231
dyf-11p(dyf-11)	Naive	-0.509901
dyf-11p(dyf-11)	Naive	-0.531532
dyf-11p(dyf-11)	Conditioned	0.619718
dyf-11p(dyf-11)	Conditioned	0.619565
dyf-11p(dyf-11)	Conditioned	0.336538
dyf-11p(dyf-11)	Conditioned	0.456522
dyf-11p(dyf-11)	Conditioned	0.674051
dyf-11p(dyf-11)	Conditioned	0.376623
dyf-11p(dyf-11)	Conditioned	0.789855
dyf-11p(dyf-11)	Conditioned	0.491228
odr-4p(dyf-11)	Naive	-0.373333
odr-4p(dyf-11)	Naive	-0.294416
odr-4p(dyf-11)	Naive	-0.545455
odr-4p(dyf-11)	Naive	-0.623762
odr-4p(dyf-11)	Naive	-0.391473
odr-4p(dyf-11)	Naive	-0.651934
odr-4p(dyf-11)	Naive	-0.313433
odr-4p(dyf-11)	Naive	-0.467213
odr-4p(dyf-11)	Conditioned	0.408759
odr-4p(dyf-11)	Conditioned	0.416
odr-4p(dyf-11)	Conditioned	0.416667
odr-4p(dyf-11)	Conditioned	0.0416667
odr-4p(dyf-11)	Conditioned	0.451923
odr-4p(dyf-11)	Conditioned	0.788618
odr-4p(dyf-11)	Conditioned	0.479339
odr-4p(dyf-11)	Conditioned	0.0252101

## Sheet: Fig2B
strain	conditioning	Chemotaxis index
wt	Naive	-0.516667
wt	Naive	-0.613734
wt	Naive	-0.41358
wt	Naive	-0.363636
wt	Naive	-0.421277
wt	Naive	-0.509434
wt	Naive	-0.429104
wt	Naive	-0.375
wt	Naive	-0.286307
wt	Conditioned	0.521008
wt	Conditioned	0.586572
wt	Conditioned	0.411917
wt	Conditioned	0.502747
wt	Conditioned	0.531353
wt	Conditioned	0.461095
wt	Conditioned	0.442478
wt	Conditioned	0.53271
wt	Conditioned	0.469388
ASEL(-)	Naive	-0.522648
ASEL(-)	Naive	-0.2875
ASEL(-)	Naive	-0.386473
ASEL(-)	Naive	-0.34375
ASEL(-)	Naive	-0.285714
ASEL(-)	Naive	-0.50211
ASEL(-)	Naive	-0.533708
ASEL(-)	Naive	-0.630137
ASEL(-)	Naive	-0.408072
ASEL(-)	Conditioned	-0.226519
ASEL(-)	Conditioned	0.459649
ASEL(-)	Conditioned	0.0153846
ASEL(-)	Conditioned	0.270531
ASEL(-)	Conditioned	-0.011976
ASEL(-)	Conditioned	-0.0584795
ASEL(-)	Conditioned	0.113475
ASEL(-)	Conditioned	0.147541
ASEL(-)	Conditioned	0.0670391

## Sheet: Fig2C_Naive
frame	time	#1	#2	#3	#4	#5	#6	#7	#8	#9	#10	#11	#12	#13	#14	Ave	sem
0	0	1.087	0.856835	0.985832	0.860221	1.08037	1.06565	1.03507	1.08251	0.853058	1.22955	1.07453	1.11636	1.12556	0.730961	1.01326	0.0367449
1	0.5	1.11496	0.85109	0.933459	0.838638	1.09043	1.01123	1.03833	1.06423	0.835877	1.27616	1.07512	1.14427	1.05476	0.713567	1.00283	0.040214
2	1	1.10752	0.851347	0.994508	0.845712	1.06881	1.01761	1.02462	1.11298	0.910451	1.29485	1.06412	1.14179	1.00686	0.711565	1.01189	0.0389885
3	1.5	1.06216	0.859836	0.931231	0.825779	1.00685	1.03823	1.02935	1.06588	0.889667	1.28766	1.07797	1.12646	0.998354	0.709275	0.993316	0.0382461
4	2	1.04507	0.844689	0.899809	0.843931	1.06244	1.00444	1.02656	1.05052	0.889161	1.2353	1.0691	1.10657	1.00703	0.739269	0.987233	0.0345553
5	2.5	1.05579	0.865673	0.986334	0.864205	1.04811	1.00372	1.0401	1.06111	0.873156	1.1514	1.06976	1.09448	0.999011	0.841875	0.996641	0.0262195
6	3	1.03063	0.90206	1.03375	0.852551	1.03939	1.00744	1.04566	1.08237	0.854833	1.09154	1.06538	1.0632	0.945869	0.84408	0.988287	0.024295
7	3.5	1.03585	0.999699	1.14381	0.84146	0.973313	0.985789	1.0436	1.04545	0.856705	1.03588	1.06427	1.05264	0.908131	0.784303	0.979426	0.0269228
8	4	1.01601	1.05501	1.19187	0.843872	0.984772	0.99858	1.08076	1.01895	0.820777	0.991761	1.09712	1.06715	0.890361	0.890016	0.99105	0.0278964
9	4.5	1.01982	1.09643	1.2848	0.835586	0.959911	0.983875	1.06331	1.04185	0.863081	0.973061	1.08522	1.08098	0.880178	1.06201	1.0141	0.0308466
10	5	1.02506	1.06914	1.25204	0.839209	0.942827	0.978354	1.06673	0.995329	0.81421	0.931842	1.08703	1.07423	0.850322	1.17027	1.00492	0.0336415
11	5.5	1.00552	1.06953	1.18839	0.817356	0.915718	0.994998	1.06396	1.0672	0.84749	0.938165	1.09146	1.04667	0.797725	1.21278	1.00209	0.0342129
12	6	0.989845	1.0604	1.2095	0.838331	0.991664	0.997244	1.06788	0.984401	1.01985	0.997127	1.06531	1.04399	0.805149	1.19171	1.01942	0.0291932
13	6.5	0.997214	1.03408	1.16774	0.882383	0.997264	0.968246	1.04419	1.03937	1.06661	1.07541	1.03044	1.01725	0.804161	1.14776	1.02268	0.0250168
14	7	0.981006	1.06707	1.08749	0.915654	1.00068	0.9594	1.05657	1.00881	0.988576	1.15455	1.04057	1.00697	0.794807	1.13729	1.01756	0.0244026
15	7.5	0.997509	1.01725	1.07195	0.946581	1.02557	0.961937	1.02687	1.03756	0.985512	1.16313	1.02519	1.00801	0.830719	1.12859	1.02072	0.0211768
16	8	1.00277	1.03777	1.10033	0.983166	1.06815	0.978863	1.01232	1.03027	1.00987	1.12737	1.01375	0.956805	0.826143	1.10586	1.02213	0.0200499
17	8.5	0.979094	1.01365	1.03404	0.980607	1.03397	0.967304	1.02788	1.01321	0.961307	1.09132	0.986744	0.996981	0.856054	1.04293	1.001	0.0144311
18	9	0.991485	1.01063	1.01959	0.998153	1.0564	0.933781	0.999917	0.994555	0.97202	1.09541	0.984365	0.994268	1.03888	0.988798	1.00899	0.0103592
19	9.5	0.996455	0.994281	0.980013	1.09544	1.06841	0.98487	0.996309	0.952454	0.954202	1.0709	0.992985	0.995936	1.16513	0.950483	1.01663	0.016715
20	10	0.982991	1.00131	0.980212	1.12213	1.02894	0.976889	1.01016	0.963559	0.924083	1.04117	0.936012	0.994172	1.25085	0.941589	1.01423	0.0228025
21	10.5	0.961924	0.971526	0.990395	1.10774	1.00412	0.944443	0.991775	0.987367	0.990951	1.01071	0.97652	0.981803	1.26683	0.912885	1.01017	0.0230217
22	11	0.977416	0.9588	0.921946	1.11147	1.08109	0.94294	0.980051	0.991221	1.04255	0.970248	0.932827	1.00731	1.23599	0.916539	1.00688	0.0235102
23	11.5	0.998246	0.959562	0.905825	1.09956	1.00489	0.969382	0.982475	0.978965	1.07263	0.929354	0.957431	1.00516	1.18089	0.902588	0.995587	0.0204677
24	12	1.00791	0.982682	0.885008	1.06997	0.95342	0.985557	0.967065	1.01218	1.00428	0.913735	0.956924	0.983554	1.1119	0.926107	0.980892	0.0158211
25	12.5	1.00781	0.973578	0.9142	1.06121	0.984737	1.01756	0.947677	1.03193	1.04317	0.889077	0.978253	0.981963	1.08001	0.912457	0.984366	0.0153664
26	13	1.00709	0.961163	0.874595	1.0492	0.988599	1.06225	0.951272	0.992205	1.14152	0.84613	0.979198	0.988493	1.03244	0.88936	0.977846	0.0209282
27	13.5	1.02158	0.984021	0.868915	1.03895	0.974613	1.08372	0.951241	0.968034	1.0805	0.858826	0.983321	0.988092	0.987994	0.878884	0.969802	0.0187928
28	14	1.02507	0.943976	0.856341	1.02492	1.0023	1.09052	0.958345	1.01359	1.02985	0.936431	0.990748	0.986455	1.01719	0.864026	0.976862	0.0172721
29	14.5	1.02598	0.9543	0.859482	1.02555	0.963144	1.10921	0.942368	0.959624	1.04278	0.979556	1.01085	0.973968	1.03187	0.8696	0.978394	0.0178417
30	15	1.01805	0.935283	0.831994	0.992404	0.9135	1.09252	0.954934	0.978156	1.00802	0.979546	0.980071	0.967919	1.03495	0.909492	0.968813	0.0167499
31	15.5	1.0193	0.933953	0.809293	0.964884	0.93728	1.04871	0.940663	0.952754	1.10579	1.02791	0.973192	0.973667	1.02268	0.86995	0.968715	0.0199739
32	16	1.03042	0.921464	0.833371	0.96524	0.889308	1.08728	0.939219	0.994886	1.0856	1.03072	1.01429	0.950316	1.00122	0.83227	0.967311	0.0217216
33	16.5	1.02787	0.938585	0.809604	0.945826	0.965237	1.05306	0.938956	0.944795	1.1298	1.04148	1.02113	0.961401	0.960041	0.830618	0.966365	0.0224857
34	17	1.04553	0.922023	0.859408	0.929836	0.88525	1.05231	0.946939	0.956915	1.03432	1.039	1.06367	0.960197	0.944415	0.863729	0.961733	0.0190154
35	17.5	0.994063	0.925262	0.876213	0.921515	0.892256	1.00834	0.936202	0.945483	0.979992	0.978021	1.09927	0.95605	0.928146	0.881523	0.947625	0.0157056
36	18	1.00303	0.907299	0.911006	0.917625	0.944571	1.00627	0.907385	0.914233	0.989527	0.981728	1.15354	0.944584	0.908736	0.842964	0.94773	0.0196964
37	18.5	0.997965	0.916659	0.902306	0.918117	0.951255	1.02036	0.912586	0.958425	0.980852	0.993096	1.09619	0.948481	0.881071	0.830114	0.946185	0.0176083
38	19	0.954564	0.88354	0.885788	0.890984	0.941851	1.02904	0.905396	0.883019	0.950305	0.995807	1.04796	0.965253	0.847885	0.76637	0.920211	0.019896
39	19.5	0.945565	0.912945	0.89899	0.903788	1.01611	1.02113	0.911819	0.90584	0.964905	0.953697	1.06893	0.935755	0.841353	0.786756	0.927854	0.0193501
40	20	0.948922	0.899967	0.851818	0.89727	0.98447	1.0147	0.912101	0.906795	0.966123	0.918454	1.04726	0.955558	0.824035	0.816914	0.918358	0.0179886
41	20.5	0.961416	0.886879	0.808744	0.903962	1.0143	1.03711	0.912953	0.917126	0.944947	0.951751	1.05468	0.944992	0.818558	0.854916	0.923917	0.0198595
42	21	0.934538	0.893808	0.841696	0.913547	0.981083	1.01279	0.902352	0.880869	0.908252	0.963805	1.01624	0.925361	0.801219	0.867225	0.913511	0.0164748
43	21.5	0.9497	0.871566	0.800361	0.898379	0.986862	1.01523	0.900822	0.871329	0.885817	0.94976	1.02156	0.924184	0.80084	0.838013	0.903196	0.0189903
44	22	0.930645	0.886328	0.829111	0.884065	0.945344	1.01514	0.898109	0.875317	0.945363	0.91946	0.994276	0.940114	0.782316	0.860338	0.902699	0.0165559
45	22.5	0.960017	0.886283	0.792528	0.879813	1.05024	0.989031	0.886966	0.886551	0.882779	0.898843	1.04329	0.947487	0.7799	0.881347	0.905332	0.0212915
46	23	0.96755	0.879314	0.859144	0.889325	1.00439	0.990429	0.885126	0.88406	0.905042	0.838261	1.03668	0.950743	0.758735	0.910148	0.904632	0.0195654
47	23.5	0.998628	0.887653	0.832889	0.871716	1.03483	1.02075	0.901062	0.868665	0.858411	0.833528	1.08115	0.939726	0.754656	0.890491	0.903568	0.0244184
48	24	1.02001	0.889634	0.839863	0.884347	1.01046	0.965647	0.893908	0.847345	0.882418	0.81487	1.06024	0.933547	0.728973	0.877598	0.894736	0.0236309
49	24.5	1.05592	0.889155	0.852863	0.891833	1.01277	0.992541	0.90393	0.837637	0.88072	0.803807	1.03469	0.94769	0.743313	0.887994	0.900758	0.0240581
50	25	1.12912	0.882835	0.880309	0.873633	1.00179	0.994521	0.889248	0.824936	0.856102	0.792901	1.07192	0.920263	0.741475	0.899332	0.902035	0.0282863
51	25.5	1.11321	0.8589	0.824847	0.894169	1.00821	0.94363	0.901379	0.841702	0.8803	0.83421	1.13096	0.937064	0.720534	0.879006	0.902518	0.0296409
52	26	1.11291	0.866832	0.821522	0.867391	0.934413	0.975981	0.897683	0.822478	0.856165	0.872943	1.11618	0.93677	0.778333	0.842952	0.898457	0.0272017
53	26.5	1.06175	0.858276	0.865893	0.856031	0.916976	0.942402	0.903373	0.880624	0.826319	0.941858	1.09059	0.944475	0.898163	0.893418	0.916079	0.020082
54	27	1.12334	0.865935	0.813197	0.855101	0.890599	0.980754	0.89784	0.867807	0.856775	0.977105	1.06466	0.948629	1.03282	0.912854	0.932377	0.0241756
55	27.5	1.15935	0.859033	0.772718	0.838053	0.939373	0.974887	0.892111	0.864645	0.837753	0.964175	1.04788	0.935301	1.03559	0.890178	0.926164	0.027232
56	28	1.18688	0.861045	0.857218	0.841225	0.89781	0.971077	0.886386	0.841125	0.851616	0.983281	1.05442	0.94015	1.00334	0.861817	0.92847	0.0268308
57	28.5	1.17362	0.827482	0.812646	0.835614	0.887692	0.971776	0.875691	0.835145	0.858098	0.976582	1.03518	0.953195	1.00998	0.867815	0.920438	0.0273882
58	29	1.18731	0.842979	0.80339	0.822044	0.923966	1.00307	0.892605	0.835997	0.847849	0.960159	1.0394	0.933153	1.00404	0.790865	0.915724	0.0296767
59	29.5	1.23029	0.843074	0.786891	0.824985	0.852551	0.989742	0.893947	0.83356	0.839849	0.91785	1.00758	0.941972	0.957184	0.812356	0.903623	0.0307856
60	30	1.28627	0.850734	0.814461	0.815163	0.898301	0.979375	0.879368	0.855308	0.831788	0.918695	1.04255	0.940956	0.938036	0.759212	0.907693	0.0347662
61	30.5	1.34991	0.858074	0.794048	0.809891	0.901542	1.02254	0.879146	0.8039	0.834203	0.902544	1.04587	0.945205	0.907705	0.808957	0.910388	0.039171
62	31	1.48294	0.835546	0.831382	0.809367	0.862501	1.0075	0.891829	0.803603	0.818473	0.882257	1.07896	0.95017	0.915648	0.902593	0.925859	0.0471733
63	31.5	1.57421	0.841355	0.776244	0.811487	0.864848	0.990635	0.878661	0.821822	0.830711	0.850666	1.10816	0.93007	0.876767	0.863006	0.919141	0.0543709
64	32	1.60321	0.825142	0.794779	0.806257	0.836379	0.989689	0.867788	0.856713	0.858486	0.845688	1.13433	0.988011	0.849433	0.904726	0.9289	0.0565699
65	32.5	1.62797	0.832136	0.795953	0.808132	0.83581	1.00569	0.869649	0.808002	0.853942	0.851942	1.1451	1.0219	0.845368	0.896301	0.930543	0.0590827
66	33	1.59332	0.82517	0.825455	0.812051	0.830926	1.02933	0.876954	0.840089	0.84672	0.837309	1.14169	1.01131	0.821047	0.857891	0.926414	0.0568992
67	33.5	1.60259	0.823475	0.832654	0.843729	0.859233	1.00106	0.876743	0.807893	0.834616	0.823612	1.15995	1.0079	0.795535	0.824727	0.921407	0.0582049
68	34	1.61751	0.835896	0.771321	0.850343	0.866087	1.02366	0.878072	0.867091	0.851203	0.841107	1.17675	1.00443	0.804925	0.839693	0.930426	0.059012
69	34.5	1.49799	0.826567	0.762634	0.870432	0.852454	1.0092	0.883862	0.807712	0.860515	0.820401	1.15554	0.987021	0.786274	0.874068	0.915035	0.0518314
70	35	1.46416	0.831538	0.774499	0.861937	0.857758	1.02007	0.873256	0.862662	0.857305	0.812357	1.14618	1.00342	0.774392	0.92679	0.920758	0.0491826
71	35.5	1.43481	0.839807	0.759376	0.865783	0.833941	1.04216	0.89239	0.862235	0.882503	0.819603	1.17994	0.973246	0.77411	0.854393	0.915641	0.048766
72	36	1.3563	0.827059	0.777253	0.863628	0.933701	0.986338	0.882552	0.873668	0.879766	0.838665	1.14495	0.980762	0.764133	0.827613	0.911831	0.0423108
73	36.5	1.3355	0.821159	0.78845	0.864058	0.958354	0.980084	0.898259	0.888326	0.846034	0.82237	1.19417	0.973611	0.754207	0.867162	0.915422	0.0426997
74	37	1.26252	0.826224	0.772354	0.869533	1.02948	1.02265	0.917574	0.922568	0.840578	0.826931	1.2099	0.946379	0.739385	0.883228	0.920875	0.0408775
75	37.5	1.23631	0.827726	0.762446	0.865734	1.04452	0.998752	0.89795	0.932495	0.857429	0.810184	1.17826	0.953267	0.729561	0.807274	0.908045	0.0400139
76	38	1.1979	0.836247	0.766947	0.875417	1.04383	0.997925	0.936672	0.962932	0.821149	0.80655	1.16847	0.977504	0.733811	0.863732	0.914779	0.0376403
77	38.5	1.2144	0.827612	0.748959	0.910036	1.06332	0.992155	0.916504	0.924093	0.82501	0.811373	1.18259	0.981359	0.738559	0.794891	0.909458	0.0400731
78	39	1.20122	0.835562	0.747762	0.939447	1.04369	1.02214	0.908617	0.906485	0.803832	0.775626	1.12395	1.00425	0.728868	0.788863	0.901454	0.0391452
79	39.5	1.16138	0.826263	0.739564	0.985219	1.00363	1.01265	0.913433	0.866992	0.829113	0.746544	1.14682	1.03444	0.697551	0.838269	0.898947	0.039287
80	40	1.14309	0.838768	0.776371	1.0023	1.02987	0.97997	0.903217	0.93163	0.846396	0.747544	1.13299	1.04725	0.710103	0.865473	0.911215	0.0365548
81	40.5	1.13543	0.846927	0.735301	1.02606	0.999787	0.979126	0.910638	0.88414	0.819435	0.736365	1.1031	1.04405	0.718616	0.856296	0.89934	0.0367046
82	41	1.11463	0.830301	0.759204	1.02998	0.925492	1.07801	0.909182	0.926911	0.847388	0.74541	1.09031	1.01481	0.701326	0.860691	0.90258	0.0358547
83	41.5	1.12313	0.830048	0.713077	1.03999	0.955077	1.1216	0.897524	0.878988	0.829666	0.708696	1.10808	1.01865	0.6943	0.848387	0.895374	0.0408498
84	42	1.08483	0.842175	0.704519	1.00757	0.933267	1.15508	0.918475	0.890741	0.85181	0.715644	1.10938	1.01605	0.700663	0.863652	0.897357	0.0396326
85	42.5	1.07878	0.834144	0.77361	0.989723	0.960654	1.14671	0.915563	0.90311	0.875835	0.713119	1.07152	1.00706	0.696207	0.887536	0.903653	0.0362078
86	43	1.05206	0.825314	0.779744	1.00972	0.896238	1.09826	0.92964	0.918356	0.844846	0.715901	1.10292	0.973037	0.688984	0.833126	0.890198	0.0353824
87	43.5	1.03687	0.827257	0.769037	0.991108	0.88983	1.11461	0.939221	0.892453	0.829642	0.682596	1.06047	0.985554	0.690704	0.841138	0.881308	0.0355188
88	44	1.04748	0.820633	0.774312	0.997571	0.908307	1.10897	0.935706	0.892966	0.831313	0.696775	1.0764	0.986357	0.693143	0.851892	0.886849	0.0354014
89	44.5	1.01528	0.815496	0.778686	0.962697	0.868571	1.0863	0.931727	0.883694	0.816946	0.685969	1.07759	0.980008	0.68963	0.851909	0.874456	0.0340924
90	45	0.986485	0.823598	0.755942	0.978848	0.903091	1.05281	0.904551	0.938799	0.812259	0.679908	1.11759	0.993923	0.697217	0.820267	0.874787	0.0350557
91	45.5	0.993254	0.839282	0.766427	0.972163	0.889961	1.06297	0.917636	0.893443	0.831253	0.678249	1.12668	0.984182	0.692828	0.824764	0.875068	0.0349447
92	46	1.00838	0.828335	0.751134	0.967196	0.850973	1.07516	0.916179	0.894374	0.849723	0.680517	1.08911	0.98	0.67269	0.818447	0.868879	0.0351397
93	46.5	0.990624	0.836522	0.743846	0.996236	0.878248	1.09146	0.912476	0.903273	0.840902	0.672204	1.06065	0.997087	0.66898	0.769475	0.866374	0.0363262
94	47	0.98268	0.836448	0.778636	1.03943	0.860576	1.08455	0.902075	0.929904	0.822106	0.654006	1.02114	0.989289	0.673833	0.744742	0.863734	0.0363452
95	47.5	0.962193	0.819087	0.718009	1.03446	0.853745	1.08219	0.911104	0.906042	0.844432	0.664636	0.999025	0.973805	0.677723	0.780567	0.858322	0.0351277
96	48	0.942729	0.824999	0.7558	1.05882	0.858718	1.11082	0.931775	0.938839	0.789482	0.679268	1.02437	0.978315	0.664201	0.756669	0.863846	0.0374318
97	48.5	0.928552	0.807358	0.765487	1.09819	0.824694	1.07366	0.944008	0.956573	0.806979	0.662509	1.011	1.00592	0.661354	0.752668	0.862954	0.0384107
98	49	0.936947	0.801901	0.732958	1.08179	0.802549	1.06425	0.922698	1.05141	0.778323	0.655865	1.00549	1.0217	0.675748	0.726039	0.859223	0.0408951
99	49.5	0.958895	0.813195	0.752709	1.07176	0.852718	1.08406	0.926461	1.04401	0.798555	0.671058	0.99223	1.08232	0.669361	0.719956	0.871473	0.0411327
100	50	0.947068	0.809795	0.753757	1.0791	0.850426	1.09726	0.942091	1.0398	0.807947	0.66887	1.00541	1.1513	0.673173	0.731048	0.879098	0.043382
101	50.5	1.01099	0.944026	0.931827	1.15792	1.01011	1.20076	1.11583	1.37925	1.06072	0.85313	1.19661	1.46346	0.74413	0.817318	1.0437	0.0550707
102	51	1.211	1.00483	1.21942	1.23025	1.11442	1.33578	1.26116	1.57148	1.24555	1.07228	1.38616	1.57391	0.834167	0.921301	1.19659	0.0578458
103	51.5	1.31604	1.03532	1.28056	1.24422	1.1514	1.37126	1.28125	1.76794	1.41772	1.24798	1.55717	1.72292	0.88268	1.03154	1.29304	0.0674187
104	52	1.45369	1.09516	1.43549	1.26055	1.23112	1.42191	1.39969	1.82301	1.40651	1.30081	1.59585	1.73116	0.931851	1.07875	1.35494	0.0659353
105	52.5	1.43951	1.1073	1.414	1.29245	1.26404	1.4902	1.45043	1.80552	1.47847	1.31205	1.642	1.7402	0.949336	1.13303	1.37964	0.0643945
106	53	1.48867	1.1173	1.42394	1.24383	1.37829	1.5064	1.65234	1.92444	1.46237	1.30516	1.70997	1.75674	0.952816	1.10876	1.41305	0.0730423
107	53.5	1.43697	1.17344	1.49323	1.28991	1.39241	1.53997	1.74629	1.9001	1.43088	1.26448	1.68335	1.72575	0.943678	1.11273	1.41944	0.0718417
108	54	1.47611	1.17316	1.46426	1.25961	1.38766	1.4848	1.77891	1.86383	1.47672	1.29177	1.64066	1.68583	0.95465	1.07558	1.4123	0.0701536
109	54.5	1.48613	1.16738	1.48974	1.25904	1.38395	1.5409	1.8097	1.65608	1.46782	1.25907	1.6658	1.71921	0.939021	1.09347	1.40499	0.0678693
110	55	1.40124	1.16663	1.54277	1.26969	1.31739	1.47771	1.7645	1.72104	1.4379	1.24377	1.60585	1.74183	0.930232	1.06782	1.38879	0.0685864
111	55.5	1.35434	1.20486	1.47058	1.23214	1.34173	1.51782	1.76221	1.65503	1.50328	1.22761	1.61857	1.70074	0.937679	1.12071	1.3854	0.064494
112	56	1.31356	1.14131	1.42825	1.23952	1.2896	1.54098	1.74773	1.69792	1.50551	1.22257	1.58011	1.70754	0.942094	0.983467	1.36241	0.0699555
113	56.5	1.3532	1.13996	1.42597	1.22608	1.24763	1.53314	1.69361	1.67034	1.43927	1.20691	1.61656	1.66109	0.94047	1.05011	1.3532	0.0653506
114	57	1.44728	1.1159	1.31647	1.19702	1.29723	1.55227	1.65422	1.74243	1.42851	1.24141	1.59822	1.58484	0.909188	0.998799	1.34415	0.0674907
115	57.5	1.40179	1.1787	1.4348	1.17767	1.36858	1.51712	1.67535	1.6227	1.43739	1.2592	1.48158	1.60177	0.911044	1.08264	1.35301	0.0590061
116	58	1.37395	1.1726	1.43034	1.15159	1.27918	1.4799	1.63907	1.67758	1.37543	1.20795	1.46937	1.57672	0.888086	1.07989	1.32763	0.0603441
117	58.5	1.40698	1.14702	1.37582	1.11067	1.28245	1.48558	1.58627	1.58762	1.33507	1.22725	1.46116	1.51867	0.891638	1.05538	1.30465	0.0563303
118	59	1.47486	1.13918	1.35608	1.13229	1.2468	1.47576	1.57068	1.55443	1.42868	1.1785	1.46222	1.50417	0.901021	1.05171	1.3041	0.0561653
119	59.5	1.47354	1.13654	1.37801	1.12921	1.31187	1.46702	1.53591	1.57201	1.39215	1.17454	1.4108	1.4779	0.892771	1.03927	1.29912	0.0549283
120	60	1.46277	1.15557	1.36634	1.12348	1.2426	1.48097	1.53283	1.59819	1.41718	1.14798	1.38171	1.4729	0.886508	0.99531	1.28882	0.0573698
121	60.5	1.50055	1.15702	1.33961	1.13452	1.30814	1.42741	1.48449	1.55548	1.35945	1.11455	1.3439	1.49	0.900262	0.998935	1.2778	0.0540187
122	61	1.46841	1.1494	1.28897	1.11986	1.21137	1.51801	1.50434	1.59266	1.33131	1.12267	1.41753	1.47885	0.858953	1.06353	1.27715	0.0571618
123	61.5	1.43874	1.15786	1.22876	1.11175	1.28344	1.50577	1.47374	1.50195	1.26255	1.12512	1.38989	1.45612	0.869495	0.977135	1.25147	0.0542229
124	62	1.4873	1.15856	1.31377	1.07782	1.25577	1.51463	1.42507	1.59384	1.24643	1.10186	1.33281	1.43648	0.87137	1.02106	1.25731	0.0558938
125	62.5	1.51569	1.15671	1.30833	1.07821	1.19731	1.45995	1.40051	1.4957	1.22848	1.09432	1.31324	1.42424	0.855984	1.09783	1.24401	0.0512698
126	63	1.5045	1.12667	1.26078	1.08369	1.27267	1.53338	1.42507	1.3832	1.20933	1.0729	1.33003	1.36881	0.861705	1.02903	1.23024	0.0518876
127	63.5	1.47138	1.11291	1.24756	1.06294	1.26017	1.48223	1.43989	1.47948	1.21749	1.1425	1.30885	1.40192	0.848074	1.04033	1.23647	0.0518982
128	64	1.46842	1.09872	1.22852	1.05829	1.27808	1.49302	1.4425	1.49572	1.17461	1.17946	1.33738	1.36088	0.839073	1.02905	1.23463	0.0531088
129	64.5	1.45443	1.11003	1.25866	1.06698	1.26679	1.42048	1.43494	1.41618	1.27228	1.17641	1.35366	1.39652	0.846425	1.05998	1.23934	0.0482177
130	65	1.37767	1.11312	1.18456	1.03334	1.24335	1.45224	1.43287	1.43742	1.30971	1.10726	1.366	1.33455	0.86851	0.943126	1.21251	0.0510201
131	65.5	1.3922	1.11573	1.18154	1.03008	1.22729	1.45053	1.44025	1.45481	1.29941	1.08541	1.28598	1.28117	0.892279	0.945601	1.20526	0.0497317
132	66	1.41711	1.10004	1.16413	1.03969	1.24431	1.45242	1.45093	1.41453	1.27644	1.07131	1.28563	1.26126	0.900928	0.953167	1.20154	0.049102
133	66.5	1.44366	1.12861	1.15143	1.01482	1.11814	1.36304	1.41601	1.45105	1.26669	1.11566	1.26975	1.33298	0.939383	0.950103	1.19754	0.0472724
134	67	1.40765	1.13097	1.11575	1.0098	1.15942	1.39104	1.41381	1.39236	1.28235	1.13175	1.25421	1.32327	0.925009	0.963698	1.19361	0.0452295
135	67.5	1.38322	1.11628	1.11903	1.02779	1.13748	1.35709	1.38005	1.42018	1.27805	1.12026	1.20299	1.31132	0.898284	0.93997	1.1796	0.0450238
136	68	1.4125	1.10363	1.14677	1.05868	1.07469	1.34996	1.34417	1.49477	1.22519	1.11203	1.2373	1.329	0.887844	0.941438	1.18081	0.0476555
137	68.5	1.42627	1.09961	1.12254	1.02181	1.1055	1.38663	1.34513	1.44639	1.28538	1.08659	1.2159	1.3403	0.875511	0.905395	1.17537	0.0500214
138	69	1.44135	1.07408	1.06948	1.02946	1.14654	1.40027	1.32441	1.3728	1.21521	1.06183	1.23386	1.36927	0.837179	0.961759	1.16509	0.0492316
139	69.5	1.40178	1.06079	1.09454	1.02768	1.19092	1.39675	1.32849	1.3651	1.21159	1.06787	1.1932	1.35093	0.808332	0.907477	1.15624	0.0498207
140	70	1.40887	1.05986	1.09928	1.02272	1.18366	1.3591	1.32004	1.3461	1.22176	1.08033	1.21592	1.3167	0.816419	0.910585	1.15406	0.0475781
141	70.5	1.43236	1.0577	1.15329	0.999647	1.22793	1.41876	1.3457	1.30964	1.13911	1.05344	1.18082	1.31589	0.808204	0.866657	1.14892	0.0516139
142	71	1.45771	1.06325	1.09919	0.985148	1.22739	1.33217	1.31424	1.35841	1.15313	1.06465	1.1595	1.30355	0.802465	0.914242	1.14528	0.0495903
143	71.5	1.48084	1.05305	1.15809	0.982777	1.28369	1.30128	1.30799	1.23503	1.18571	1.07093	1.17012	1.34445	0.80856	0.906968	1.14969	0.0490939
144	72	1.49406	1.05286	1.10902	1.00383	1.2356	1.32603	1.30381	1.33655	1.19886	1.01106	1.1759	1.31923	0.785882	0.89246	1.14412	0.0522061
145	72.5	1.49834	1.03804	1.10722	1.04731	1.21126	1.32392	1.34056	1.30867	1.19979	1.0667	1.11635	1.29983	0.797097	0.901942	1.1478	0.0502221
146	73	1.4656	1.04473	1.10643	1.02355	1.13436	1.31389	1.3141	1.30618	1.1523	1.02563	1.16142	1.29007	0.798304	0.841659	1.12554	0.05027
147	73.5	1.47261	1.04059	1.11045	1.06502	1.14601	1.32903	1.28888	1.33538	1.10477	1.03595	1.1579	1.32006	0.797743	0.883721	1.1338	0.0497009
148	74	1.45637	1.04194	1.09136	1.10444	1.13601	1.26368	1.27397	1.28601	1.14022	1.02531	1.15721	1.32751	0.790783	0.884827	1.12638	0.0470892
149	74.5	1.36782	1.03349	1.07179	1.09822	1.04975	1.28458	1.28869	1.30558	1.14942	1.03586	1.1731	1.29594	0.78555	0.843101	1.11227	0.0466521
150	75	1.39858	1.02372	1.07426	1.1241	1.0885	1.2659	1.29234	1.2921	1.10439	1.03358	1.13696	1.27324	0.794059	0.8541	1.11135	0.0456094
151	75.5	1.38879	1.03052	0.947584	1.10866	1.11981	1.28478	1.26083	1.2385	1.10269	1.0226	1.19156	1.27634	0.779358	0.848042	1.09736	0.0468824
152	76	1.37267	1.02229	0.990585	1.07766	1.0635	1.27261	1.27487	1.27443	1.03306	1.01671	1.27548	1.25188	0.791599	0.876105	1.0968	0.0464591
153	76.5	1.33708	1.02768	0.929789	1.0636	1.10027	1.26815	1.26461	1.2206	1.09584	1.03396	1.22696	1.25749	0.773341	0.889944	1.09027	0.0443023
154	77	1.30919	1.0298	0.934942	1.06304	1.10109	1.27033	1.24877	1.17705	1.07218	1.04345	1.14791	1.24971	0.770343	0.906638	1.08039	0.0411854
155	77.5	1.30269	1.04686	0.920158	1.05462	1.18781	1.26262	1.22467	1.2519	1.03017	1.04633	1.17845	1.24039	0.777465	0.940229	1.09025	0.0415339
156	78	1.28212	1.04961	0.880831	1.03802	1.21897	1.29089	1.20792	1.40938	1.05533	1.03286	1.19528	1.22761	0.767287	0.898008	1.09501	0.0484487
157	78.5	1.28123	1.06206	0.911558	1.03253	1.15289	1.2823	1.19072	1.42373	1.05743	1.0124	1.15873	1.19649	0.766808	0.871515	1.08441	0.047398
158	79	1.29292	1.0458	0.984244	1.06118	1.15751	1.24522	1.19226	1.3729	1.12957	1.0503	1.16728	1.20883	0.773101	0.877433	1.0981	0.0430156
159	79.5	1.28937	1.04943	0.994107	1.0347	1.25123	1.25205	1.21153	1.34665	1.13316	1.117	1.14405	1.16827	0.770905	0.909463	1.10902	0.0419626
160	80	1.26961	1.04949	1.05337	1.00775	1.20333	1.2509	1.21781	1.32139	1.17208	1.12936	1.11903	1.15028	0.768387	0.828343	1.10021	0.042558
161	80.5	1.29941	1.04454	1.0728	0.994438	1.16858	1.30579	1.19325	1.29926	1.229	1.08121	1.09462	1.12514	0.781737	0.856466	1.10058	0.0423814
162	81	1.28703	1.03833	1.13884	0.991212	1.21843	1.19995	1.20331	1.2909	1.1752	1.04953	1.13082	1.10506	0.773294	0.963996	1.10413	0.0374826
163	81.5	1.26269	1.02576	1.1082	0.985294	1.19639	1.22933	1.18348	1.26019	1.17533	1.03584	1.16819	1.10627	0.764392	0.987893	1.09783	0.0365371
164	82	1.30357	1.00015	1.1092	0.984207	1.11645	1.21108	1.17295	1.26815	1.17155	1.0455	1.14845	1.09922	0.7675	0.996014	1.09224	0.0365336
165	82.5	1.31293	0.98429	1.08886	0.984367	1.10493	1.23424	1.17774	1.29917	1.08749	1.03586	1.17379	1.07681	0.743373	1.03194	1.08748	0.0390658
166	83	1.29183	1.01928	1.14473	0.979892	1.11019	1.22762	1.1801	1.34399	1.12487	1.04309	1.16545	1.15074	0.753512	0.997705	1.10088	0.0393662
167	83.5	1.28716	1.02051	1.09658	0.968258	1.09365	1.2007	1.17588	1.35648	1.1339	1.03142	1.17585	1.20886	0.739944	0.989717	1.09542	0.0409535
168	84	1.3099	1.03913	1.13222	0.980497	1.06494	1.22734	1.1428	1.45532	1.10616	1.01105	1.17314	1.2262	0.735312	1.04164	1.10717	0.0450842
169	84.5	1.25987	1.05441	1.12649	0.974667	1.14566	1.19366	1.11998	1.50154	1.08515	0.99563	1.236	1.23749	0.761823	1.02034	1.11068	0.0456202
170	85	1.27512	1.06461	1.07613	1.00016	1.19975	1.21597	1.13425	1.63392	1.09495	0.946078	1.17792	1.25689	0.739569	1.00333	1.11618	0.0541289
171	85.5	1.27897	1.05146	1.05639	0.99643	1.20531	1.2377	1.12521	1.62018	1.0449	0.929332	1.19521	1.25343	0.769273	1.08187	1.11857	0.052862
172	86	1.23891	1.04056	0.983022	0.979667	1.17868	1.22856	1.0879	1.68967	1.07107	0.932423	1.13285	1.2966	0.764925	1.14289	1.11436	0.0571613
173	86.5	1.27674	1.04102	0.989682	1.08378	1.18314	1.18205	1.09164	1.63195	1.08691	0.941357	1.13727	1.26638	0.785671	1.13355	1.11983	0.0516164
174	87	1.29949	1.02301	1.05394	1.13026	1.17054	1.20387	1.0747	1.7111	1.09126	0.93401	1.1474	1.26345	0.779147	1.08713	1.12936	0.0562162
175	87.5	1.29729	0.99919	1.03542	1.11044	1.19252	1.2418	1.07142	1.66213	1.06937	0.957937	1.13571	1.23917	0.773226	1.09229	1.12364	0.054021
176	88	1.28807	1.0044	1.02793	1.0909	1.20342	1.2603	1.09754	1.62793	1.05116	0.940822	1.19233	1.25483	1.05732	1.12995	1.14983	0.0456329
177	88.5	1.26578	0.997096	1.09021	1.06458	1.08307	1.24643	1.08773	1.65555	1.01335	0.920285	1.14113	1.24178	1.25272	1.13433	1.15081	0.047521
178	89	1.29079	0.980862	1.04808	1.0535	1.11323	1.24747	1.09052	1.66598	0.993768	0.910281	1.13032	1.22976	1.35617	1.11177	1.15308	0.0513698
179	89.5	1.29445	0.986379	1.06009	1.04423	1.10314	1.27011	1.08371	1.62322	1.02537	0.890491	1.1943	1.26881	1.43643	1.07092	1.16043	0.05213
180	90	1.26547	0.992114	1.10666	1.02033	1.10936	1.26415	1.07522	1.5207	1.04806	0.878674	1.18733	1.25037	1.37057	1.18251	1.15661	0.0443346
181	90.5	1.28638	0.980996	1.02735	1.00053	1.21175	1.23165	1.06976	1.59587	1.05022	0.877421	1.18489	1.25181	1.28412	1.22977	1.15681	0.0479283
182	91	1.28043	0.997224	1.03957	0.973132	1.07892	1.27179	1.07123	1.58791	1.08561	0.902686	1.18698	1.25256	1.1465	1.26306	1.14597	0.0463845
183	91.5	1.30703	0.966091	1.05183	0.986785	1.0551	1.26377	1.05263	1.63023	1.07269	0.901901	1.12378	1.22412	1.09777	1.14191	1.12684	0.0485911
184	92	1.26332	0.950476	1.04041	0.971207	1.13476	1.30882	1.04822	1.6714	1.04319	0.897066	1.15078	1.23804	1.08507	1.1229	1.12908	0.0518991
185	92.5	1.28283	0.934194	1.00389	0.974897	1.0967	1.26657	1.02845	1.50591	1.03977	0.910658	1.19674	1.2233	1.03289	1.09053	1.104	0.0438262
186	93	1.25079	0.941984	1.03776	0.964912	1.06408	1.22979	1.04903	1.5391	1.04018	0.890314	1.13827	1.24179	0.995346	1.06764	1.09445	0.0447401
187	93.5	1.25089	0.904199	0.996017	0.958913	1.08241	1.18471	1.05044	1.45603	1.01674	0.935746	1.20439	1.24261	0.98473	0.98059	1.0791	0.0419033
188	94	1.26972	0.932098	0.945498	0.945034	1.07295	1.24364	1.02673	1.52774	0.985094	1.00869	1.25329	1.25351	0.959078	0.998041	1.09064	0.0476598
189	94.5	1.29444	0.92066	0.956042	0.938189	1.07001	1.22867	1.02625	1.58496	1.01397	1.06528	1.2118	1.25997	0.936832	0.949981	1.0946	0.0508473
190	95	1.25195	0.914972	1.02019	0.93366	1.04965	1.19992	1.02809	1.55041	1.01792	1.07541	1.15552	1.22293	0.911424	0.965992	1.08614	0.046305
191	95.5	1.26524	0.916399	1.00221	0.919594	1.06884	1.18767	1.01364	1.5375	1.02502	1.17362	1.13776	1.20202	0.897	0.874236	1.08188	0.0482325
192	96	1.23072	0.951717	1.02587	0.912075	1.07517	1.17205	1.03961	1.51946	0.996098	1.16104	1.11934	1.20018	0.857328	0.87424	1.0752	0.0465902
193	96.5	1.25337	0.966829	1.00345	0.892009	1.08491	1.17732	1.03346	1.49156	1.02402	1.18441	1.10753	1.20652	0.844766	0.873266	1.07581	0.0465245
194	97	1.25818	0.967387	1.00486	0.880892	1.0447	1.17828	1.0402	1.39639	0.983299	1.1889	1.0878	1.15731	0.819758	0.840014	1.05479	0.0438271
195	97.5	1.26043	0.959671	0.978728	0.881201	0.997043	1.15136	1.02317	1.44269	0.995654	1.14327	1.06163	1.14381	0.824659	0.822476	1.04269	0.0455215
196	98	1.25139	0.966038	0.974989	0.868075	1.07833	1.17919	1.02604	1.39583	1.02199	1.07866	1.1144	1.13211	0.822096	0.824286	1.04355	0.0431776
197	98.5	1.25043	0.986621	1.02136	0.879849	1.01161	1.16395	1.03654	1.46486	1.00699	1.04092	1.10585	1.12641	0.831715	0.8611	1.04768	0.0441263
198	99	1.24539	1.00432	1.08613	0.888748	0.980041	1.16245	1.02782	1.41988	1.06888	0.977089	1.09083	1.11856	0.807996	0.800475	1.03824	0.0441806
199	99.5	1.23869	1.02415	1.05228	0.887668	1.02489	1.12128	1.01723	1.47065	1.03763	0.950256	1.11105	1.16023	0.794068	0.812733	1.03822	0.0465357
200	100	1.22118	1.03317	1.08537	0.894374	1.14823	1.19749	1.00727	1.42703	1.1941	0.919118	1.12445	1.20805	0.800575	0.808494	1.06297	0.047444
201	100.5	1.23929	0.991007	1.07351	0.889451	1.13343	1.159	1.00916	1.3758	1.11578	0.885314	1.11821	1.17792	0.786403	0.817426	1.04191	0.0449646
202	101	1.1884	0.979749	1.05135	0.87874	1.13273	1.13692	0.999794	1.26465	1.11641	0.874881	1.09148	1.14826	0.781599	0.733248	1.01347	0.0424422
203	101.5	1.17285	0.984751	1.00454	0.862313	1.12269	1.14231	0.983145	1.27037	1.10583	0.880904	1.05224	1.13523	0.752563	0.795854	1.00651	0.0407377
204	102	1.13657	0.954689	1.0253	0.877767	1.10014	1.13507	0.967264	1.24446	1.04944	0.832642	1.02952	1.12952	0.752374	0.777379	0.98821	0.0395273
205	102.5	1.12537	0.952773	0.992878	0.85246	1.06394	1.13819	0.951734	1.20271	1.02017	0.828689	1.01767	1.09503	0.742161	0.751797	0.968161	0.0384141
206	103	1.08447	0.921554	1.01197	0.889307	1.04309	1.13163	0.949756	1.1831	0.989226	0.804118	1.00589	1.09552	0.724804	0.766235	0.95906	0.0368805
207	103.5	1.09218	0.917717	0.962755	0.898446	1.08341	1.10719	0.947185	1.14301	0.984221	0.786835	0.968089	1.08397	0.731577	0.739801	0.947706	0.0363348
208	104	1.04978	0.935836	0.943162	0.893174	0.955071	1.10152	0.939561	1.12412	1.00371	0.766382	0.961505	1.08459	0.740105	0.736496	0.932205	0.0340512
209	104.5	1.04802	0.914343	0.909744	0.880343	1.02926	1.0895	0.915637	1.10241	0.989851	0.776185	0.96081	1.05079	0.753585	0.720374	0.926135	0.0330731
210	105	1.03297	0.9013	0.904662	0.851532	0.945307	1.11487	0.914544	1.07449	0.958047	0.744158	0.924174	1.03916	0.791058	0.711918	0.909573	0.032054
211	105.5	0.992163	0.899025	0.869773	0.864785	0.92875	1.06963	0.917081	1.04677	0.897412	0.736457	0.94114	1.04037	0.877976	0.706663	0.901348	0.0282815
212	106	1.00392	0.897953	0.861126	0.856964	0.930234	1.09012	0.906403	1.0742	0.947959	0.733402	0.950795	1.03135	0.939352	0.713789	0.912498	0.0296116
213	106.5	0.991665	0.899161	0.85067	0.84691	0.888235	1.05687	0.899329	1.05387	0.91925	0.740724	0.903753	1.04084	1.0091	0.699195	0.904045	0.029375
214	107	0.982662	0.892945	0.845625	0.836599	0.914746	1.04467	0.889049	1.04585	0.891123	0.738326	0.898082	1.0346	1.05868	0.708318	0.903576	0.0296786
215	107.5	0.983	0.883077	0.826785	0.836949	0.892523	1.06034	0.886297	1.00578	0.893283	0.714553	0.913715	1.01854	1.10091	0.686213	0.897179	0.0321105
216	108	0.945385	0.897684	0.823614	0.822373	0.949225	1.06297	0.884035	1.02117	0.845674	0.707295	0.925729	1.00965	1.09647	0.704966	0.896478	0.0320192
217	108.5	0.952943	0.893032	0.818979	0.793291	0.892775	1.02365	0.894638	1.03213	0.883706	0.702729	0.916107	0.995279	1.04011	0.68496	0.884082	0.0303473
218	109	0.941345	0.86586	0.784244	0.806769	0.899772	1.062	0.884504	0.970617	0.842585	0.704559	0.882627	0.999815	0.996917	0.69805	0.870817	0.0290445
219	109.5	0.945635	0.900968	0.826771	0.817952	0.882377	1.01928	0.873091	0.995123	0.87022	0.696485	0.964036	0.995707	0.970562	0.683963	0.876749	0.0281212
220	110	0.941449	0.864044	0.761944	0.814375	0.910897	1.03598	0.866155	0.977625	0.854566	0.69318	0.892383	0.9899	0.928647	0.666751	0.859437	0.0288837
221	110.5	0.960282	0.869871	0.78349	0.806697	0.877519	1.03493	0.868454	0.931232	0.828407	0.676588	0.876539	0.989214	0.90166	0.677024	0.850863	0.0278932
222	111	0.947072	0.86721	0.792153	0.802877	0.888522	0.979562	0.875051	0.993015	0.833395	0.687848	0.896418	0.978085	0.868671	0.687852	0.852696	0.0260615
223	111.5	0.920547	0.869638	0.788521	0.798666	0.83671	1.0132	0.8789	0.977951	0.846216	0.669913	0.899427	0.99129	0.841895	0.699087	0.84708	0.0269557
224	112	0.913264	0.851972	0.765823	0.792661	0.849627	1.02522	0.869041	0.97614	0.837573	0.67964	0.888825	0.988832	0.837407	0.755274	0.848239	0.0255934
225	112.5	0.907598	0.855002	0.77609	0.784498	0.863167	1.00632	0.860371	0.964013	0.83816	0.678215	0.868782	0.96498	0.826525	0.933455	0.858606	0.0231886
226	113	0.91372	0.857918	0.751267	0.772208	0.873145	0.976136	0.853359	0.942409	0.804555	0.666139	0.908579	0.961732	0.814153	0.911104	0.848502	0.0235473
227	113.5	0.910703	0.851774	0.749278	0.776184	0.837484	1.0285	0.866122	0.979757	0.801508	0.665648	0.912684	0.93292	0.80128	0.846243	0.843889	0.0254273
228	114	0.894893	0.8513	0.773473	0.769901	0.879872	0.994605	0.859426	0.968008	0.799893	0.663756	0.899939	0.944549	0.790381	0.805409	0.839232	0.0239367
229	114.5	0.882362	0.825378	0.744439	0.766071	0.85268	0.990001	0.854184	0.961443	0.819807	0.664785	0.889122	0.965524	0.773454	0.812326	0.832735	0.0244235
230	115	0.891663	0.847948	0.750454	0.766108	0.858927	0.96317	0.848968	0.905186	0.816888	0.658914	0.876372	0.950778	0.752322	0.776523	0.822343	0.0227326
231	115.5	0.874715	0.832527	0.692559	0.750764	0.872791	0.98708	0.853752	0.982968	0.799092	0.667569	0.901348	0.941935	0.751528	0.787462	0.824096	0.0267421
232	116	0.886893	0.831519	0.754076	0.75378	0.849301	1.01075	0.848133	0.929755	0.831386	0.660726	0.878331	0.951074	0.751172	0.75584	0.82398	0.0251503
233	116.5	0.874427	0.818665	0.727733	0.757552	0.874493	0.994685	0.847236	0.944213	0.799003	0.635772	0.866283	0.971155	0.75265	0.732622	0.816109	0.0272962
234	117	0.878454	0.831716	0.73553	0.758736	0.891877	0.987355	0.848643	0.929038	0.814963	0.655025	0.873566	0.95949	0.722038	0.715706	0.81644	0.0266544
235	117.5	0.852266	0.852802	0.733667	0.759415	0.868545	0.994334	0.841315	0.871231	0.835048	0.652911	0.882261	0.96072	0.738377	0.745691	0.815731	0.0248329
236	118	0.868735	0.835144	0.731884	0.756412	0.840259	0.978289	0.83877	0.929187	0.808516	0.654403	0.875209	0.964269	0.742491	0.82178	0.82134	0.0243177
237	118.5	0.85798	0.828065	0.708296	0.762312	0.834659	1.00205	0.848888	0.933867	0.795249	0.659097	0.894183	0.935795	0.710901	0.858194	0.820247	0.0258533
238	119	0.872388	0.831198	0.706433	0.765102	0.839925	0.99346	0.833016	0.886597	0.814413	0.642665	0.861707	0.948977	0.717987	0.837178	0.814396	0.0250347
239	119.5	0.849518	0.831259	0.719067	0.755624	0.812924	0.993959	0.83312	0.891012	0.819919	0.65668	0.861788	0.945954	0.699542	0.778054	0.806649	0.0247336
240	120	0.855548	0.842125	0.709165	0.765958	0.835356	0.971606	0.835145	0.873143	0.811325	0.642135	0.823313	0.96178	0.690587	0.815871	0.805953	0.0247696
Ave(0-50)		1.10421	0.890765	0.864404	0.927255	0.953783	1.02028	0.938932	0.930402	0.898692	0.902129	1.06574	0.990845	0.858386	0.871239	0.931758	0.0173707
Ave(50-100)		1.34752	1.05095	1.13746	1.05308	1.17072	1.32494	1.28194	1.48894	1.17956	1.06737	1.25897	1.33389	0.877071	0.981794	1.16975	0.0462571
Difference		0.243312	0.160184	0.273054	0.125823	0.216933	0.304657	0.34301	0.558541	0.280871	0.165245	0.193236	0.343049	0.0186847	0.110556	0.237988	0.037812
Peak		1.48867	1.20486	1.54277	1.29245	1.39241	1.55227	1.8097	1.92444	1.50551	1.31205	1.70997	1.75674	0.95465	1.13303	1.46853	0.0795397

## Sheet: Fig2C_Conditioned
frame	time	#1	#2	#3	#4	#5	#6	#7	#8	#9	#10	#11	#12	#13	ave	sem
0	0	1.71929	1.16907	0.861711	1.10266	1.05435	1.30587	0.890774	0.96534	1.02515	0.987361	1.07686	0.944828	1.13723	1.09542	0.0617832
1	0.5	1.6068	1.16993	0.859035	1.19288	1.05557	1.30292	0.927232	0.926189	0.996788	1.01742	1.21824	0.92751	1.09942	1.09999	0.0562076
2	1	1.5251	1.13731	0.861443	1.14632	1.12427	1.23666	0.952155	0.874211	0.982509	0.956674	1.14922	0.921909	1.06137	1.07147	0.0501704
3	1.5	1.43454	1.16188	0.806759	1.12824	1.16294	1.22895	1.05583	0.882242	1.013	0.954435	1.14806	0.965808	1.02968	1.0748	0.0451675
4	2	1.38713	1.12999	0.818085	1.12325	1.09516	1.24653	1.1356	0.850733	1.07406	0.905311	1.1056	0.922402	1.11193	1.06967	0.044332
5	2.5	1.326	1.16908	0.825772	1.21771	1.1092	1.28474	1.13949	0.856555	1.04874	0.943283	1.22031	0.94777	1.14904	1.09521	0.0443532
6	3	1.28464	1.15258	0.805133	1.20697	1.07388	1.18822	1.09457	0.823354	0.954231	0.981874	1.20058	1.0197	1.16823	1.07338	0.0414083
7	3.5	1.25286	1.1446	0.798719	1.11555	1.05223	1.19869	1.01948	0.851011	0.948148	0.960466	1.19861	0.951826	1.0715	1.04336	0.0384128
8	4	1.25669	1.10119	0.763691	1.10624	0.968644	1.10338	1.12661	0.832472	0.934597	0.985879	1.1786	0.941097	1.06343	1.02789	0.0386292
9	4.5	1.18606	1.08025	0.748168	1.11154	0.989588	1.0166	1.07219	0.838633	0.948438	0.989227	1.0896	1.04159	1.02314	1.01039	0.0320474
10	5	1.18059	1.04234	0.822982	1.12401	0.942739	1.07576	1.07282	0.820523	1.00848	0.959891	1.09141	1.00285	1.082	1.01742	0.0300082
11	5.5	1.15776	1.04425	0.958952	1.04975	0.94556	1.05952	0.998887	0.860507	1.06483	0.986215	1.07413	1.0265	1.05864	1.02196	0.0203703
12	6	1.16412	1.11683	1.0943	1.07918	0.969194	0.954567	1.02423	0.883047	1.04407	1.02605	1.02941	1.0042	0.987555	1.02898	0.0205319
13	6.5	1.12262	1.11109	1.11032	1.08784	0.955334	0.968138	1.01948	0.931838	1.00113	1.0299	1.128	0.953232	0.987066	1.03123	0.0199766
14	7	1.06543	1.08925	1.11341	1.01945	0.986105	0.958596	1.05441	0.991923	0.954514	0.97333	1.05065	0.914156	0.978977	1.01155	0.0163774
15	7.5	1.02145	1.07226	1.1256	0.999697	0.938519	0.934856	1.0183	1.04397	0.91733	0.96106	0.96931	0.931507	0.951003	0.991143	0.0173783
16	8	1.0142	1.06107	1.11247	1.00287	0.949164	0.921911	1.01195	1.07926	0.907327	0.954699	0.986536	0.930034	0.981017	0.993271	0.0173918
17	8.5	1.01064	1.0525	1.09719	1.00555	1.019	0.922783	1.03641	1.08489	0.935164	0.948063	1.01972	0.918572	0.905539	0.996617	0.0178842
18	9	1.01655	1.04295	1.07166	1.00447	1.002	0.89921	1.0553	0.994444	1.00313	0.950338	1.12165	0.905272	0.899932	0.997455	0.0190651
19	9.5	1.00086	1.04096	1.07575	0.976025	1.04397	0.931292	1.0736	1.04564	1.01827	0.906504	1.18229	0.928629	0.905738	1.00996	0.0222368
20	10	0.997892	0.997117	1.00748	0.957916	1.00895	0.965068	1.11244	0.979927	1.01216	0.853985	1.07173	0.878234	0.902525	0.980417	0.0199586
21	10.5	0.967937	0.958573	1.03776	0.933128	1.05306	0.960308	1.03286	0.992262	1.00585	0.861277	1.01949	0.86878	0.87369	0.966537	0.0183357
22	11	0.948092	0.968419	1.00655	0.961079	1.10215	0.935329	1.03691	0.978609	0.987244	0.970562	0.941014	0.872831	0.91537	0.971089	0.0157432
23	11.5	0.954349	0.97969	0.985349	0.898523	1.03996	0.943898	1.02998	1.03126	0.976218	1.01534	0.950256	0.986771	0.954133	0.980441	0.0113821
24	12	0.912357	0.940914	0.943038	0.905213	1.06793	0.97752	0.992055	1.05496	1.01022	1.07628	0.947385	1.07621	0.967425	0.990115	0.0171522
25	12.5	0.93985	0.931152	0.942078	0.940584	1.06264	0.96266	0.907333	1.03007	0.959465	1.02979	0.936696	1.14823	1.08783	0.990645	0.0204341
26	13	0.904581	0.919713	0.932547	0.960971	1.0083	1.10445	0.938197	1.043	0.960148	1.07745	0.863642	1.14245	1.16099	1.00127	0.0266317
27	13.5	0.891805	0.923502	0.89875	0.943833	0.971672	1.13563	0.949855	1.00461	0.986172	1.08659	0.839788	1.152	1.13441	0.993739	0.0285002
28	14	0.908113	0.908079	0.913682	1.05433	1.00369	1.16913	0.884478	1.03754	1.03789	1.10296	0.940801	1.11078	1.14414	1.01658	0.0272312
29	14.5	0.907447	0.870982	0.8917	1.06177	0.947442	1.10996	0.828299	1.06197	1.10348	1.13055	0.907806	1.14534	1.09301	1.0046	0.031489
30	15	0.913356	0.928358	0.858416	1.03381	0.98262	1.10942	0.922203	1.04975	1.10691	1.09917	0.92829	1.10342	1.02901	1.00498	0.0243183
31	15.5	0.910401	0.914508	0.858697	0.990914	1.03727	1.04869	0.853585	1.12096	1.04267	1.07281	0.956703	1.07624	1.08995	0.997954	0.0250717
32	16	0.904814	0.889355	0.841372	1.04628	1.03461	1.01659	0.777923	0.988256	1.00665	1.07002	1.05677	1.07561	1.09141	0.984589	0.0275833
33	16.5	0.897384	0.907034	0.84538	1.08482	1.0442	1.09217	0.831454	0.982215	0.945356	1.11559	1.08322	1.09711	1.04543	0.997797	0.0282107
34	17	0.916395	0.924848	0.800933	1.20165	1.07748	1.01918	0.836295	0.953979	0.910258	1.04525	1.19732	1.07161	1.099	1.00417	0.0350781
35	17.5	0.929832	1.0001	0.802478	1.33656	1.04567	1.06124	0.833797	0.975088	0.898335	0.992649	1.18781	1.10825	1.07681	1.01912	0.0400171
36	18	0.895176	1.03786	0.809851	1.34293	1.00691	1.05051	0.851252	0.979572	0.899114	1.09441	1.18741	1.06785	1.05677	1.02151	0.0398191
37	18.5	0.927058	1.04031	0.794393	1.31596	0.980399	1.08284	0.818634	1.01352	0.946922	1.03411	1.16673	1.0421	1.00787	1.01314	0.0376167
38	19	0.906077	1.02494	0.807894	1.27244	1.00245	1.10122	0.824064	0.97369	0.909711	1.07796	1.11575	1.05402	1.08729	1.01212	0.0356915
39	19.5	0.921805	1.07517	0.779589	1.24183	0.988445	1.07573	0.804348	0.943539	0.872474	1.07914	1.06908	1.07083	1.10239	1.00187	0.036595
40	20	0.94352	1.07166	0.797851	1.17801	0.993796	1.1397	0.797802	0.910437	0.838179	1.06014	1.0433	1.08278	1.13002	0.999016	0.0362294
41	20.5	0.895689	0.995597	0.795549	1.16742	1.14643	1.07165	0.797065	0.970095	0.839992	1.07435	1.02196	1.07442	1.04011	0.991564	0.0346426
42	21	0.932126	1.0026	0.74348	1.14878	1.05803	1.10507	0.804028	0.994054	0.89595	1.05479	1.08963	1.11398	1.08042	1.00177	0.0345928
43	21.5	0.94523	1.04301	0.72665	1.15194	1.09455	1.20032	0.729051	0.929097	1.035	0.981538	0.989717	1.15752	1.11732	1.00776	0.0415738
44	22	0.8996	1.09384	0.771221	1.07803	1.15451	1.14959	0.758578	0.924679	1.05524	0.97247	0.990823	1.14847	1.1171	1.00878	0.0380764
45	22.5	0.926515	1.11423	0.768265	1.04313	1.14178	1.12763	0.780019	0.961376	1.01771	0.987085	0.968279	1.07478	1.06637	0.998243	0.0331784
46	23	0.945055	1.19074	0.728995	1.11321	1.07351	1.25159	0.820948	0.904914	1.00035	0.923586	0.937671	1.0969	0.998172	0.998895	0.0403957
47	23.5	0.950847	1.23164	0.781987	1.19474	1.04714	1.35413	0.753701	0.907703	0.986635	0.924137	0.849463	1.17921	0.997643	1.01223	0.050454
48	24	0.941728	1.30493	0.932372	1.20408	1.03746	1.43497	0.817649	0.84995	0.953646	0.904383	0.867009	1.20878	0.931372	1.02987	0.053985
49	24.5	0.94128	1.29787	0.974219	1.25094	1.04309	1.26297	0.801461	0.852026	0.926962	0.889039	0.900066	1.15638	0.978636	1.02115	0.0463308
50	25	0.957014	1.41597	1.00405	1.22692	1.04201	1.34093	0.793652	0.906553	0.901374	0.888301	0.864312	1.0972	1.0415	1.03691	0.0524881
51	25.5	0.950441	1.37454	1.06355	1.19322	0.999068	1.32133	0.741803	0.859207	0.841426	0.908375	0.926739	1.11273	0.99972	1.02247	0.0518196
52	26	0.946285	1.32699	1.1098	1.17964	1.03035	1.19461	0.72447	0.850863	0.819244	0.963247	0.921641	1.11485	0.970479	1.01173	0.046926
53	26.5	0.988999	1.25257	1.08431	1.23298	1.03772	1.13081	0.820209	0.888772	0.798698	0.967647	0.819371	1.22371	0.968937	1.01652	0.0445915
54	27	1.03321	1.27839	1.06617	1.23754	1.04005	1.08913	0.751677	0.913809	0.78089	0.957708	0.918658	1.25268	0.914444	1.01803	0.0467813
55	27.5	1.11922	1.23531	1.07179	1.30168	1.01895	1.14688	0.775193	0.882237	0.798107	0.971537	0.978932	1.27126	0.977637	1.04221	0.0470284
56	28	1.13079	1.17812	1.01372	1.19781	1.09438	1.16439	0.781504	0.937455	0.837631	1.0086	1.00989	1.20728	1.07988	1.04934	0.0375506
57	28.5	1.16167	1.22538	0.969213	1.21787	1.07222	1.46128	0.786212	0.987872	0.912696	0.984251	1.01438	1.23229	1.12959	1.08884	0.0483991
58	29	1.13278	1.26093	0.95358	1.15487	1.03796	1.44868	0.711371	0.944716	0.944165	0.967711	0.981984	1.21192	1.12529	1.06738	0.0510806
59	29.5	1.088	1.22426	0.909612	1.23024	1.03546	1.48531	0.782249	0.915588	1.05232	0.927482	0.930376	1.13655	1.09489	1.06249	0.0506543
60	30	1.09616	1.22228	0.935369	1.22967	1.03353	1.49591	0.690328	0.919422	1.05799	0.974409	0.894691	1.10403	1.06416	1.05523	0.0540311
61	30.5	1.06855	1.23804	0.904065	1.20083	0.986351	1.49315	0.746418	0.963607	1.03597	0.913568	0.931018	1.11274	1.09083	1.0527	0.0517816
62	31	1.08395	1.29998	0.865097	1.21147	0.993179	1.37637	0.733922	0.892452	1.04031	0.906513	0.935602	1.08105	1.12927	1.04224	0.0505489
63	31.5	1.07868	1.34031	0.883548	1.14134	0.95482	1.33056	0.755017	0.977687	1.0122	0.919325	1.05167	1.00498	1.05892	1.03916	0.0453089
64	32	1.07517	1.37539	0.86283	1.10924	0.921954	1.24596	0.777986	0.91076	1.03408	0.942003	1.0952	1.05157	1.11986	1.04015	0.0446362
65	32.5	1.04633	1.40448	0.860899	1.03098	0.920782	1.19976	0.781676	0.902282	1.08346	0.9524	1.13154	1.0228	1.15235	1.03767	0.0453811
66	33	1.06011	1.38716	0.819173	1.06655	0.901459	1.31921	0.778363	0.903504	1.0695	0.933908	1.14517	1.00703	1.07278	1.03569	0.0493379
67	33.5	1.09411	1.29174	0.808439	1.0916	0.921827	1.35118	0.869468	0.95514	1.02656	0.966705	1.16143	1.01246	1.13013	1.05237	0.0436227
68	34	1.08379	1.28907	0.825284	1.15168	0.886937	1.21947	0.807916	0.95069	1.05169	0.990602	1.25658	1.00664	1.14424	1.05112	0.0438426
69	34.5	1.1051	1.26391	0.813243	1.15425	0.944791	1.25344	0.773675	0.946168	1.05999	0.950409	1.26184	1.01383	1.11774	1.05064	0.045014
70	35	1.05549	1.25801	0.836796	1.18634	0.906281	1.22353	0.810434	0.938743	1.0182	0.918208	1.22014	1.01044	1.00432	1.02976	0.0418741
71	35.5	1.04929	1.17377	0.824496	1.13188	0.907624	1.20278	0.863491	0.952947	1.00213	0.921327	1.17192	0.972246	0.997575	1.01319	0.0344912
72	36	1.0823	1.1913	0.896633	1.05584	0.965361	1.18495	0.794563	0.988719	0.996973	0.881273	1.24915	0.998356	0.982953	1.02064	0.0363253
73	36.5	1.05435	1.15419	1.01706	1.0641	0.974865	1.25778	0.802017	1.0218	0.930595	0.949021	1.29255	0.965411	0.949903	1.03336	0.0375643
74	37	1.03	1.09986	1.02629	0.967764	0.950396	1.17611	0.794692	1.06215	0.895082	0.978196	1.2663	0.952585	0.904089	1.00796	0.0344474
75	37.5	1.02465	1.06419	1.05084	1.02584	1.00032	1.16442	0.721483	1.08605	0.884399	0.959567	1.20417	0.949589	1.00779	1.01102	0.0337502
76	38	1.01029	1.05034	1.07153	0.977332	1.0062	1.06599	0.804539	1.04469	0.868786	1.00519	1.24023	0.960423	0.966668	1.00555	0.0288782
77	38.5	1.02359	1.03188	1.06873	1.03391	1.02523	1.10471	0.791529	0.953582	0.86826	1.01129	1.19115	0.959124	0.992201	1.00425	0.0277561
78	39	1.00667	1.01291	1.10463	1.06848	1.09928	1.03117	0.773802	0.978993	0.884367	1.01277	1.10692	0.928826	0.995626	1.00034	0.0263524
79	39.5	1.01612	1.02082	1.02353	0.997243	1.16355	1.05428	0.732668	0.958834	0.844079	0.968223	1.05649	0.944246	1.07441	0.988807	0.0299186
80	40	1.03342	1.03971	1.02753	0.991039	1.11952	1.05058	0.739419	0.927342	0.825265	0.943017	1.04911	0.905522	1.02965	0.975472	0.0290593
81	40.5	1.11813	1.04366	0.992067	0.97919	1.08674	1.16929	0.687011	0.969111	0.825713	0.925923	0.936455	0.937003	1.03586	0.977396	0.0348964
82	41	1.2189	1.09848	0.966421	0.923029	1.15183	1.16769	0.720157	0.915619	0.812294	0.94096	0.983653	0.906709	0.959041	0.981905	0.0397411
83	41.5	1.28901	1.11807	0.916122	0.873163	1.1477	1.23518	0.729729	0.886376	0.840083	0.931965	0.912623	0.943949	0.959209	0.983321	0.0454815
84	42	1.30957	1.23229	0.900288	0.869547	1.19211	1.15243	0.738496	0.938403	0.89069	0.9311	0.941149	0.9355	0.986788	1.00141	0.0462391
85	42.5	1.33621	1.19543	0.887067	0.860773	1.15207	1.18377	0.701916	0.987382	0.856956	0.929221	0.929345	0.95495	1.02547	1.00004	0.0481999
86	43	1.32289	1.18613	0.881241	0.917804	1.14941	1.08022	0.73177	1.06388	0.878192	0.939648	1.05302	0.969364	0.959832	1.01026	0.0428939
87	43.5	1.31523	1.14618	0.861871	0.919726	1.14204	1.06733	0.776067	1.13633	0.842973	0.966987	0.922325	0.969038	0.945444	1.00089	0.0420169
88	44	1.27714	1.1237	0.857329	0.879505	1.08978	1.05388	0.761949	1.07317	0.823696	0.981978	1.00203	0.934638	0.962278	0.986236	0.0387805
89	44.5	1.24906	1.16778	0.856394	0.871444	1.09311	1.03481	0.735183	1.18309	0.803335	1.03613	0.936418	0.932141	0.902473	0.984721	0.0435573
90	45	1.22844	1.15671	0.835709	0.893149	1.22081	1.11238	0.738003	1.1111	0.871752	1.06034	0.928607	0.95371	0.91811	1.00222	0.0432265
91	45.5	1.23858	1.14995	0.819612	0.908855	1.20186	1.0974	0.73684	1.07308	0.877856	1.05088	0.992941	1.01948	0.945106	1.00865	0.0412204
92	46	1.19226	1.10573	0.81337	0.879784	1.17231	1.02632	0.831171	0.979329	0.93027	1.05616	1.06279	1.07518	0.968068	1.00713	0.0334655
93	46.5	1.21976	1.08318	0.796108	0.929961	1.19742	0.988235	0.797871	1.02887	0.946595	1.13586	1.10458	1.04598	0.893086	1.01288	0.0380726
94	47	1.16216	1.06521	0.78275	0.950246	1.1196	0.952949	0.796628	1.01589	0.928166	1.06365	1.00973	1.07816	0.89034	0.985806	0.0323415
95	47.5	1.13854	1.02804	0.785504	0.944439	1.09039	0.965365	0.774217	0.91202	0.874072	1.04342	0.980159	1.07974	0.919305	0.964246	0.0311686
96	48	1.15122	1.0238	0.882044	1.00376	1.12682	0.872058	0.763976	0.922391	0.85987	1.03693	1.01295	1.08243	0.893961	0.971709	0.0320602
97	48.5	1.1916	0.997603	0.988061	1.08012	1.14502	0.939623	0.733486	0.949107	0.896537	1.00991	1.02025	1.19141	0.951798	1.00727	0.0349963
98	49	1.22395	0.976051	1.05081	1.0081	1.21997	0.913689	0.793406	0.903169	0.853088	0.988341	0.937693	1.27526	0.922985	1.00512	0.041466
99	49.5	1.32819	0.963886	1.08915	0.978347	1.14036	0.94452	0.753654	0.952332	0.85151	0.998593	0.983679	1.36569	0.957209	1.02362	0.0476222
100	50	1.29994	0.989655	1.09402	0.972075	1.17668	0.995572	0.750328	0.891257	0.934354	1.01057	1.12936	1.52667	1.05515	1.06351	0.0539606
101	50.5	1.67821	1.3222	1.11787	0.906785	1.36265	1.51189	1.12922	1.05294	1.28013	1.27249	1.45449	1.51836	1.19249	1.29229	0.0595838
102	51	1.64618	1.49437	1.13	0.910026	1.44228	1.73285	1.30528	1.19599	1.4308	1.41406	1.44903	1.47132	1.39315	1.38579	0.0594695
103	51.5	1.58278	1.60059	1.10586	0.896787	1.59621	1.76697	1.45511	1.26611	1.52097	1.51606	1.628	1.40089	1.40041	1.44129	0.0653117
104	52	1.54556	1.66758	1.14351	0.903886	1.46631	1.96658	1.55608	1.31614	1.54934	1.49749	1.52397	1.34641	1.45681	1.4569	0.0703789
105	52.5	1.51321	1.67592	1.0948	0.839152	1.43976	1.8308	1.61205	1.3245	1.59228	1.54754	1.65279	1.28909	1.42287	1.44883	0.0733344
106	53	1.54992	1.72022	1.11432	0.855366	1.4679	1.88193	1.53627	1.36507	1.58624	1.56994	1.56225	1.30791	1.53775	1.46578	0.0725461
107	53.5	1.49367	1.74818	1.10201	0.944986	1.44668	1.9199	1.54971	1.34473	1.59583	1.59216	1.54199	1.31339	1.47506	1.46679	0.0704545
108	54	1.43373	1.74596	1.07902	1.06199	1.53866	1.84827	1.45451	1.34376	1.63776	1.62333	1.58517	1.29701	1.51472	1.47415	0.0649162
109	54.5	1.37778	1.78803	1.05815	1.15489	1.5731	1.86063	1.52244	1.35198	1.6418	1.62836	1.6619	1.25556	1.55429	1.49453	0.0667535
110	55	1.34291	1.78477	1.05603	1.16787	1.414	1.80868	1.5829	1.32898	1.6581	1.46638	1.59913	1.29229	1.56273	1.46652	0.0630652
111	55.5	1.32375	1.75695	1.05776	1.21897	1.41588	1.67459	1.38858	1.33451	1.65787	1.40971	1.57744	1.20113	1.55439	1.42858	0.0574033
112	56	1.30759	1.73994	1.03115	1.17156	1.27712	1.66856	1.54997	1.37738	1.65485	1.49732	1.54079	1.23071	1.54043	1.4298	0.059573
113	56.5	1.41513	1.76849	0.974706	1.147	1.19388	1.84634	1.44467	1.34503	1.59837	1.51435	1.40991	1.2459	1.53817	1.41861	0.067865
114	57	1.4049	1.7555	0.978144	1.18564	1.36845	1.71694	1.41428	1.30691	1.63309	1.45741	1.54747	1.25198	1.49103	1.42398	0.0600605
115	57.5	1.36444	1.81036	0.972	1.19406	1.42363	1.78396	1.37263	1.31179	1.64242	1.47561	1.43942	1.26675	1.56364	1.43236	0.0644864
116	58	1.3222	1.67454	0.959406	1.2177	1.3748	1.77327	1.29024	1.30438	1.59357	1.49059	1.4074	1.25981	1.54713	1.40116	0.0597513
117	58.5	1.32143	1.70159	0.960834	1.17742	1.39784	1.71284	1.18981	1.23296	1.61569	1.49862	1.4048	1.24138	1.57731	1.38712	0.0630531
118	59	1.49804	1.704	0.96847	1.24739	1.28531	1.75884	1.2942	1.30723	1.58941	1.44549	1.40623	1.29952	1.55344	1.41212	0.0589963
119	59.5	1.56734	1.70924	1.02635	1.2675	1.29977	1.68154	1.26179	1.31934	1.57611	1.50443	1.24243	1.19284	1.58705	1.40275	0.05885
120	60	1.6698	1.71215	1.08502	1.25879	1.23579	1.71937	1.23053	1.28616	1.5392	1.3733	1.16984	1.23233	1.56696	1.39071	0.0613915
121	60.5	1.68357	1.71754	1.10251	1.2789	1.23335	1.74057	1.22644	1.2334	1.48526	1.26142	1.19213	1.49372	1.52019	1.39762	0.0609167
122	61	1.73836	1.68578	1.06164	1.32662	1.18782	1.77718	1.39864	1.23813	1.50105	1.30341	1.15237	1.64691	1.52092	1.42606	0.0658834
123	61.5	1.75693	1.68813	1.03236	1.26771	1.15134	1.67412	1.49001	1.27333	1.49001	1.28751	1.20978	1.74447	1.58184	1.43443	0.0678162
124	62	1.79218	1.64182	1.0507	1.21283	1.35658	1.76937	1.43399	1.23878	1.48417	1.32858	1.15989	1.72458	1.58142	1.44422	0.0678173
125	62.5	1.71818	1.73653	1.01958	1.20781	1.45266	1.70359	1.36643	1.28536	1.50489	1.33722	1.32725	1.72157	1.47056	1.45012	0.0620851
126	63	1.67781	1.7192	1.0092	1.15921	1.59033	1.85884	1.44763	1.26429	1.52641	1.38048	1.42343	1.84532	1.50724	1.49303	0.0703214
127	63.5	1.69992	1.66968	1.02062	1.07386	1.61387	1.78554	1.4843	1.25935	1.52751	1.36117	1.40913	1.79392	1.5074	1.47741	0.0689165
128	64	1.74441	1.78654	0.92911	1.02619	1.56847	1.82524	1.52691	1.33191	1.49813	1.39662	1.53148	1.73177	1.50714	1.49261	0.0758053
129	64.5	1.78073	1.64287	0.974879	1.00995	1.60342	1.77146	1.40142	1.2713	1.52178	1.37778	1.46834	1.70783	1.50184	1.46412	0.0718082
130	65	1.77916	1.65698	0.944888	0.989471	1.60624	1.73407	1.46785	1.30184	1.52006	1.31113	1.49463	1.74028	1.43965	1.46048	0.0740285
131	65.5	1.81693	1.70344	0.972424	1.03528	1.66075	1.886	1.45175	1.32904	1.52664	1.14211	1.52102	1.68735	1.43447	1.4744	0.0801694
132	66	1.78947	1.65966	0.950435	0.998269	1.58692	1.76688	1.5166	1.2437	1.54175	1.08274	1.427	1.71541	1.47156	1.44234	0.0797813
133	66.5	1.75956	1.66332	0.99716	1.01833	1.56572	1.66834	1.35513	1.20936	1.57182	1.05331	1.437	1.57234	1.45842	1.40999	0.0728234
134	67	1.72121	1.69879	1.05522	1.02018	1.57434	1.671	1.39584	1.25441	1.5613	0.978218	1.48865	1.56451	1.39519	1.41376	0.07237
135	67.5	1.71928	1.65904	1.02119	1.06389	1.56888	1.7362	1.45864	1.21165	1.50007	0.952817	1.39058	1.61912	1.4232	1.40958	0.0743952
136	68	1.73391	1.6346	1.07919	1.03065	1.61143	1.69363	1.44691	1.24734	1.50446	1.00923	1.41598	1.5348	1.45872	1.41545	0.0690913
137	68.5	1.74546	1.64296	1.10539	1.0443	1.58385	1.72534	1.39	1.29341	1.50222	1.18367	1.39255	1.55692	1.539	1.43885	0.0632668
138	69	1.73897	1.683	1.2251	1.05014	1.57661	1.66455	1.4728	1.27192	1.49026	1.27288	1.4338	1.62614	1.43731	1.45719	0.056971
139	69.5	1.7135	1.58628	1.25376	1.09298	1.57237	1.68113	1.38055	1.29578	1.46912	1.30739	1.50278	1.55077	1.39041	1.44591	0.0498687
140	70	1.67469	1.4299	1.22479	1.13274	1.63195	1.52365	1.41376	1.22743	1.48371	1.37621	1.5341	1.60991	1.47471	1.44135	0.0460287
141	70.5	1.73167	1.44361	1.24797	1.12128	1.5847	1.54979	1.37619	1.23321	1.49021	1.41473	1.48844	1.56773	1.51197	1.44319	0.0460094
142	71	1.76958	1.33624	1.28698	1.12458	1.58106	1.57413	1.39221	1.26875	1.49404	1.38543	1.39545	1.64044	1.4653	1.43955	0.048071
143	71.5	1.78628	1.37422	1.20789	1.17057	1.63143	1.49006	1.33042	1.32686	1.51183	1.39277	1.45097	1.61664	1.40792	1.4383	0.0476616
144	72	1.78377	1.42012	1.30194	1.1062	1.64053	1.6277	1.32676	1.35578	1.53313	1.36111	1.49041	1.66254	1.39703	1.46208	0.0510713
145	72.5	1.72919	1.41928	1.33341	1.07307	1.69473	1.75211	1.41648	1.28061	1.48232	1.43031	1.45201	1.63089	1.41665	1.47008	0.0534436
146	73	1.73919	1.53813	1.26773	1.04824	1.62594	1.82959	1.41154	1.29503	1.48812	1.3794	1.64985	1.57456	1.38165	1.47915	0.0589484
147	73.5	1.77615	1.5251	1.14885	1.07958	1.58337	1.52415	1.44808	1.31074	1.51543	1.33887	1.46869	1.63935	1.43941	1.44598	0.0528266
148	74	1.71526	1.47087	1.27105	1.11258	1.61595	1.6361	1.33271	1.30798	1.48759	1.25719	1.55838	1.59523	1.41607	1.44438	0.049675
149	74.5	1.8144	1.49881	1.24354	1.14566	1.59865	1.45277	1.36522	1.31101	1.48192	1.3145	1.44242	1.51303	1.46196	1.43415	0.0466375
150	75	1.74868	1.50989	1.24272	1.19796	1.63455	1.58804	1.36566	1.31001	1.43597	1.29749	1.42986	1.51692	1.42522	1.43869	0.0443181
151	75.5	1.81355	1.51257	1.22507	1.08724	1.58268	1.65725	1.13084	1.33958	1.48137	1.31117	1.50002	1.57656	1.41832	1.43355	0.0582408
152	76	1.82221	1.52027	1.13439	1.03424	1.54349	1.68151	1.19383	1.31277	1.45447	1.30916	1.49787	1.44598	1.5289	1.42147	0.061004
153	76.5	1.77363	1.48562	1.09349	1.05039	1.57798	1.74983	1.18534	1.22955	1.45932	1.22866	1.56501	1.45026	1.49938	1.41142	0.0651975
154	77	1.77231	1.55273	1.10685	0.97575	1.60311	1.64753	1.05615	1.29046	1.47733	1.14145	1.52677	1.51278	1.5327	1.39969	0.0707035
155	77.5	1.77319	1.61688	1.02287	0.962753	1.54347	1.6665	1.00578	1.21509	1.45552	1.08724	1.43719	1.43287	1.50781	1.36363	0.0759012
156	78	1.74924	1.61287	1.0043	0.945945	1.62154	1.72257	0.997732	1.24107	1.4528	1.16301	1.37393	1.49762	1.51506	1.37674	0.0778563
157	78.5	1.65051	1.61707	1.01726	0.931143	1.69099	1.79358	0.96243	1.28251	1.472	1.20117	1.46291	1.57062	1.56141	1.40105	0.0810536
158	79	1.62919	1.50546	0.98774	0.944801	1.57476	1.74948	0.992022	1.30313	1.51544	1.25733	1.30373	1.4971	1.47426	1.36419	0.0720817
159	79.5	1.63795	1.44657	0.956327	0.975753	1.55635	1.57362	1.19307	1.23628	1.45151	1.25306	1.30291	1.49525	1.50883	1.35288	0.0612668
160	80	1.63734	1.33805	0.936147	0.992838	1.5709	1.62591	1.1893	1.25682	1.48231	1.31539	1.29638	1.50536	1.46541	1.35478	0.0620027
161	80.5	1.61255	1.24546	0.933025	0.950569	1.61031	1.63257	1.32837	1.25326	1.50958	1.34522	1.32209	1.484	1.42037	1.35749	0.0629994
162	81	1.61997	1.20087	0.878723	0.967672	1.52009	1.70511	1.41551	1.21577	1.44027	1.3451	1.3659	1.53518	1.47858	1.36067	0.0669152
163	81.5	1.67623	1.18334	0.84624	0.906635	1.53547	1.65737	1.39142	1.30811	1.39968	1.30356	1.42804	1.49205	1.4139	1.34939	0.0694239
164	82	1.6551	1.3035	0.850719	0.899397	1.56396	1.56885	1.37097	1.27167	1.34895	1.29395	1.40964	1.45346	1.38015	1.33618	0.065224
165	82.5	1.70533	1.39131	0.832094	0.905592	1.47734	1.88504	1.40525	1.30682	1.40449	1.30812	1.46501	1.45791	1.37867	1.37869	0.0768283
166	83	1.72929	1.35215	0.853023	0.856458	1.53763	1.76615	1.39732	1.27204	1.35365	1.16363	1.41157	1.46159	1.40444	1.35069	0.0761699
167	83.5	1.70544	1.42181	0.833638	0.83022	1.51021	1.68947	1.37471	1.23871	1.34199	1.16271	1.39885	1.48139	1.33016	1.33225	0.07482
168	84	1.74229	1.45149	0.816596	0.850729	1.57928	1.74587	1.36926	1.25973	1.37113	1.07098	1.26126	1.5549	1.30341	1.33669	0.0817987
169	84.5	1.73524	1.49197	0.837075	0.905917	1.61783	1.66424	1.37997	1.25367	1.43281	1.04751	1.18808	1.47891	1.36048	1.33798	0.0779936
170	85	1.72062	1.49302	0.826059	0.919842	1.49332	1.66298	1.38433	1.28477	1.40351	0.994795	1.10306	1.48759	1.3907	1.32035	0.0776446
171	85.5	1.7081	1.52017	0.847857	0.911475	1.54972	1.61956	1.2861	1.27322	1.40007	0.928574	1.07534	1.53045	1.38914	1.31075	0.079815
172	86	1.69446	1.57611	0.851159	0.991654	1.56566	1.81269	1.45223	1.30778	1.41771	0.918169	1.05808	1.59572	1.37255	1.35492	0.086109
173	86.5	1.69449	1.54614	0.765539	1.05689	1.46897	1.70806	1.41077	1.34248	1.41696	0.941382	0.989299	1.55731	1.40042	1.33067	0.0829341
174	87	1.67374	1.56616	0.886777	1.0845	1.61844	1.73055	1.31914	1.32656	1.38808	1.0877	1.14147	1.40879	1.32411	1.35046	0.0703853
175	87.5	1.65107	1.61998	0.853493	1.15154	1.58268	1.66447	1.25165	1.31734	1.45007	1.17182	1.23835	1.39013	1.36621	1.36222	0.0654065
176	88	1.63592	1.55663	0.868513	1.24327	1.55797	1.59603	1.33026	1.29632	1.45307	1.18703	1.42625	1.38581	1.41423	1.38087	0.0572184
177	88.5	1.65916	1.52491	0.868277	1.31834	1.48006	1.51772	1.22975	1.32885	1.47613	1.25357	1.54018	1.32041	1.39715	1.37804	0.0550895
178	89	1.62073	1.53664	0.910876	1.33947	1.55447	1.58937	1.17629	1.33173	1.49069	1.28533	1.43879	1.26896	1.4298	1.38255	0.054403
179	89.5	1.66011	1.49676	0.928536	1.31914	1.61822	1.65764	1.08902	1.2987	1.39847	1.28471	1.42135	1.2278	1.39695	1.36903	0.0597943
180	90	1.68343	1.50518	0.897622	1.35746	1.52628	1.55658	0.997375	1.25514	1.37464	1.30212	1.22014	1.19502	1.45357	1.33266	0.0618959
181	90.5	1.70846	1.44547	0.904015	1.42073	1.4586	1.61553	1.01324	1.27691	1.3838	1.30998	1.13301	1.13309	1.39151	1.32264	0.0636213
182	91	1.72999	1.34162	0.877012	1.44216	1.47754	1.59081	1.17753	1.32076	1.3258	1.28483	1.15837	1.179	1.44221	1.33443	0.0597902
183	91.5	1.70429	1.278	0.921183	1.38179	1.52734	1.55048	1.14642	1.26343	1.31721	1.26705	1.07294	1.10062	1.42467	1.30426	0.0599927
184	92	1.68008	1.24015	0.908501	1.38491	1.42869	1.46782	1.36092	1.26237	1.26533	1.34673	0.966746	1.08887	1.39369	1.29191	0.0580295
185	92.5	1.65403	1.21396	0.89755	1.37964	1.43398	1.54537	1.35252	1.2746	1.23869	1.28954	0.992537	1.0943	1.36779	1.28727	0.0580566
186	93	1.72678	1.12523	0.899509	1.3814	1.4551	1.46756	1.3277	1.27915	1.20731	1.37426	0.959961	1.02992	1.39588	1.27921	0.0640159
187	93.5	1.70891	1.09933	0.900326	1.39515	1.49765	1.43897	1.30927	1.23224	1.23383	1.36749	0.911453	0.979565	1.46247	1.27205	0.0678491
188	94	1.6622	1.06695	0.8455	1.37559	1.41401	1.4991	1.24469	1.14133	1.29365	1.38078	0.925586	0.995969	1.37475	1.2477	0.0664038
189	94.5	1.6516	1.08216	0.84903	1.37238	1.49391	1.5327	1.29848	1.22957	1.28361	1.34142	1.15571	0.993407	1.41679	1.28467	0.0622131
190	95	1.65997	1.1822	0.790503	1.34947	1.52741	1.65764	1.32127	1.23408	1.31825	1.30511	1.31551	1.0007	1.34802	1.30847	0.0660933
191	95.5	1.66515	1.2439	0.798626	1.24639	1.49367	1.57874	1.3721	1.23758	1.30279	1.24881	1.34787	0.965878	1.43503	1.30281	0.0645358
192	96	1.68839	1.29951	0.793376	1.30238	1.56484	1.65735	1.29238	1.28815	1.3138	1.2994	1.34884	0.919328	1.4628	1.32543	0.0703084
193	96.5	1.64401	1.4038	0.791611	1.29083	1.47046	1.57136	1.3158	1.31017	1.29474	1.29437	1.25132	0.962391	1.43122	1.31016	0.0631945
194	97	1.63737	1.45806	0.803908	1.36949	1.47522	1.57975	1.28979	1.25431	1.27804	1.21794	1.18039	0.969678	1.46618	1.30616	0.0649777
195	97.5	1.62493	1.51112	0.804629	1.3872	1.52313	1.73535	1.44187	1.34033	1.33754	1.21218	1.08296	0.898813	1.43778	1.33368	0.0753466
196	98	1.59107	1.49008	0.810822	1.36797	1.58973	1.61686	1.31608	1.35592	1.38867	1.16366	1.03874	0.909881	1.37776	1.30902	0.0718079
197	98.5	1.56851	1.46847	0.839715	1.26438	1.58847	1.8756	1.39349	1.32469	1.36278	1.17261	0.973316	0.915199	1.44935	1.32281	0.0811768
198	99	1.53698	1.48428	1.03762	1.22507	1.63457	1.8089	1.3252	1.36598	1.29439	1.10323	1.03857	0.912962	1.42597	1.32259	0.0719069
199	99.5	1.57239	1.45571	1.2284	1.14253	1.57573	1.62802	1.40134	1.37892	1.32735	1.10688	1.19069	0.914292	1.47383	1.33816	0.0587551
200	100	1.59548	1.46074	1.33757	1.14973	1.51202	1.61018	1.32024	1.34353	1.29988	1.18211	1.29381	0.937105	1.441	1.34488	0.0518833
201	100.5	1.58405	1.42232	1.32412	1.12156	1.47742	1.69758	1.25503	1.34737	1.20724	1.12363	1.21045	0.912598	1.36699	1.31157	0.0578707
202	101	1.52219	1.32928	1.32596	1.1056	1.40965	1.50998	1.09784	1.21451	1.15059	1.08897	1.13588	0.908836	1.28346	1.23713	0.0499154
203	101.5	1.4756	1.26416	1.25378	1.14111	1.39517	1.37612	1.1255	1.17044	1.06138	1.0482	1.0652	0.878342	1.18867	1.18797	0.0455806
204	102	1.42219	1.21769	1.19884	1.07751	1.28637	1.30531	1.0586	1.0821	1.01033	0.97173	1.00136	0.878118	1.13508	1.12656	0.0425448
205	102.5	1.37544	1.14978	1.14398	1.04529	1.24908	1.24993	1.05019	1.04865	0.975128	0.957214	0.995455	0.890602	1.09193	1.09405	0.037847
206	103	1.32163	1.0942	1.07391	1.02617	1.20349	1.21484	0.980529	1.02085	0.95879	0.906876	0.937052	0.860514	1.08272	1.05243	0.0368421
207	103.5	1.30256	1.11874	1.05392	1.02656	1.13434	1.20935	1.0403	0.982804	0.89685	0.870181	0.887662	0.85576	1.04681	1.03276	0.0377414
208	104	1.26125	1.03763	1.01337	1.05976	1.10699	1.1008	0.917573	0.959001	0.870006	0.846526	0.840201	0.881002	0.999366	0.991805	0.0342293
209	104.5	1.22916	1.01972	0.974154	1.06731	0.994816	1.07046	0.88918	0.880786	0.833008	0.81953	0.811247	0.869432	0.960151	0.955304	0.0338108
210	105	1.20662	0.976376	0.986501	1.12548	0.98948	1.05078	0.860511	0.865069	0.811226	0.804359	0.81114	0.84189	0.936305	0.943519	0.0355087
211	105.5	1.16795	0.958602	0.939747	1.14718	0.988506	0.989789	0.844545	0.86581	0.766908	0.767495	0.799317	0.883344	0.925402	0.926507	0.0353776
212	106	1.1655	0.930088	0.899069	1.14118	0.943792	1.01131	0.802613	0.807893	0.756524	0.771531	0.742931	0.851847	0.92464	0.903763	0.0380905
213	106.5	1.13456	0.894118	0.861002	1.15674	0.932857	0.946289	0.806958	0.834853	0.756156	0.7273	0.764929	0.834354	0.892554	0.887898	0.0366754
214	107	1.13975	0.879764	0.889911	1.15118	0.927317	0.976077	0.791678	0.830732	0.731359	0.69379	0.73578	0.836376	0.85896	0.880205	0.0394445
215	107.5	1.11318	0.874863	0.881565	1.11552	0.875815	0.877555	0.773731	0.763688	0.715169	0.710568	0.748174	0.826983	0.854316	0.85624	0.0361708
216	108	1.09874	0.867865	0.833045	1.08157	0.894254	0.863434	0.752811	0.801866	0.703348	0.702626	0.722295	0.851126	0.830203	0.846399	0.0348777
217	108.5	1.07149	0.862398	0.83749	1.11884	0.860675	0.879944	0.736304	0.792552	0.68118	0.684496	0.709366	0.841241	0.80753	0.837192	0.0370633
218	109	1.08488	0.835992	0.832166	1.27937	0.874121	0.822138	0.726058	0.763665	0.680115	0.657943	0.714035	0.825984	0.817193	0.839513	0.0472767
219	109.5	1.04972	0.826537	0.827188	1.3315	0.840546	0.849881	0.714733	0.773599	0.662634	0.661263	0.726962	0.817357	0.776764	0.835283	0.0497753
220	110	1.05923	0.810078	0.845803	1.24964	0.851219	0.817966	0.708714	0.768638	0.653932	0.648988	0.726443	0.826926	0.770065	0.825973	0.0457308
221	110.5	1.04027	0.785205	0.812401	1.24974	0.852932	0.817252	0.694454	0.771912	0.648011	0.634028	0.717861	0.830743	0.770872	0.81736	0.0460396
222	111	1.04168	0.815646	0.800597	1.17377	0.861565	0.793213	0.724171	0.75782	0.643985	0.625383	0.749502	0.835034	0.761748	0.814162	0.0413852
223	111.5	1.01611	0.813337	0.801493	1.12653	0.835897	0.799019	0.706081	0.748229	0.631458	0.641663	0.750864	0.823584	0.766227	0.804653	0.0378595
224	112	1.02999	0.766665	0.782894	1.13763	0.83284	0.799677	0.686215	0.724853	0.628081	0.625289	0.788391	0.829549	0.752716	0.79883	0.0401339
225	112.5	0.993986	0.770883	0.796508	1.08324	0.831923	0.817958	0.671359	0.729412	0.615909	0.646494	0.747018	0.796108	0.747966	0.788367	0.0360568
226	113	1.05228	0.750407	0.785084	1.09355	0.808329	0.786384	0.709208	0.708758	0.598938	0.624407	0.750007	0.788204	0.769219	0.786521	0.0393702
227	113.5	1.05736	0.791729	0.787677	1.11379	0.842036	0.760683	0.663694	0.741587	0.613966	0.606935	0.74457	0.821766	0.742889	0.791437	0.041445
228	114	1.03569	0.759836	0.804892	1.11422	0.818412	0.773111	0.708855	0.737324	0.617717	0.629848	0.762444	0.810173	0.782992	0.796578	0.0386512
229	114.5	1.02375	0.730086	0.798168	1.20946	0.795931	0.776801	0.68676	0.714875	0.600671	0.629979	0.700746	0.837751	0.768477	0.790266	0.0454971
230	115	1.02761	0.791598	0.755986	1.331	0.812178	0.781137	0.702564	0.741827	0.601276	0.633191	0.709793	0.861923	0.751332	0.807801	0.0525028
231	115.5	1.01849	0.771961	0.795356	1.26888	0.846024	0.754959	0.678942	0.75447	0.59711	0.623653	0.697203	0.85516	0.741995	0.800323	0.0492573
232	116	1.02415	0.786908	0.769996	1.29621	0.853247	0.835815	0.692698	0.786084	0.606569	0.632931	0.700663	0.881216	0.724852	0.814718	0.0505093
233	116.5	1.00531	0.794199	0.800666	1.21069	0.832755	0.822713	0.688854	0.757253	0.613612	0.624782	0.714253	0.887758	0.742904	0.807365	0.044554
234	117	1.01165	0.781426	0.828248	1.18216	0.866645	0.849003	0.694654	0.73838	0.606192	0.633571	0.716944	0.887781	0.739486	0.810472	0.0435466
235	117.5	1.00263	0.76575	0.867455	1.2186	0.82416	0.801602	0.68856	0.752995	0.593354	0.6377	0.710555	0.911624	0.762318	0.810562	0.0457627
236	118	0.995115	0.780451	0.847769	1.2177	0.799181	0.799933	0.698089	0.749855	0.602619	0.640449	0.76846	0.881558	0.741855	0.809464	0.0440271
237	118.5	0.987649	0.783675	0.87045	1.23811	0.850487	0.825951	0.680259	0.734288	0.586891	0.65786	0.769624	0.843258	0.729452	0.81215	0.0456947
238	119	0.97979	0.796396	0.828847	1.26261	0.861727	0.820916	0.689253	0.757415	0.586024	0.669411	0.773606	0.891072	0.752601	0.820744	0.0462705
239	119.5	0.980559	0.754677	0.834918	1.25778	0.887491	0.768654	0.719909	0.744338	0.585688	0.737581	0.777682	0.897857	0.757262	0.823415	0.0451624
240	120	0.992896	0.740999	0.833571	1.30369	0.889488	0.798959	0.660812	0.762551	0.600003	0.84734	0.795649	0.852464	0.810312	0.837595	0.0474375
Ave(0-50)		1.08707	1.1142	0.912434	1.07546	1.04525	1.133	0.850189	0.961592	0.945469	0.986062	1.04194	1.04016	1.02313	1.01661	0.0228046
Ave(50-100)		1.65238	1.51738	1.00397	1.12095	1.51148	1.6779	1.33137	1.28072	1.45248	1.28726	1.34832	1.3885	1.44817	1.38622	0.0530416
Difference		0.565305	0.403178	0.0915396	0.0454858	0.46623	0.544896	0.481178	0.319129	0.507014	0.301195	0.306377	0.348345	0.425037	0.369608	0.0444296
Peak		1.67821	1.81036	1.14351	1.2675	1.59621	1.96658	1.61205	1.37738	1.6581	1.62836	1.6619	1.52667	1.58705	1.57799	0.0599502

## Sheet: Fig2C_unc-13
frame	time	#1	#2	#3	#4	#5	#6	#7	#8	#9	#10	#11	#12	ave	sem
0	0	0.762702	1.07636	1.15921	0.933588	1.19996	1.0612	0.981448	1.01662	0.994114	1.12682	0.97896	1.08287	1.03115	0.0334878
1	0.5	0.704989	1.06248	1.14139	0.898869	1.18946	1.09186	0.975999	0.995649	1.02164	1.13562	0.955359	1.01129	1.01538	0.037358
2	1	0.699042	1.06904	1.13193	0.918516	1.15435	1.0589	0.955726	0.979808	1.01573	1.12222	0.95168	1.0167	1.00614	0.0355044
3	1.5	0.68031	1.04018	1.06674	0.878018	1.19492	1.06851	0.967033	0.970391	0.980988	1.13381	0.954941	1.03569	0.997628	0.0378698
4	2	0.643558	1.02935	1.04092	0.889397	1.10719	1.05348	0.970197	0.940994	0.987667	1.03516	0.959578	1.01104	0.972377	0.0342148
5	2.5	0.655348	1.04652	1.06399	0.873619	1.04886	1.01419	0.983349	0.942751	0.988783	0.998603	0.940541	1.04609	0.966887	0.0325425
6	3	0.625108	1.01142	1.01931	0.885225	1.05679	1.00858	0.963483	0.953177	0.986816	1.02671	0.945268	1.02637	0.95902	0.0331972
7	3.5	0.60269	1.01261	1.01267	0.891182	0.974654	1.00093	1.01136	0.948596	0.999666	1.00597	0.934167	0.975233	0.947477	0.0331789
8	4	0.603225	1.01994	1.02204	0.904332	0.97355	0.985195	0.983369	0.926674	0.986151	0.989285	0.922674	1.00235	0.943232	0.0327593
9	4.5	0.591947	1.03703	0.995681	0.909232	0.981688	0.988124	1.00495	0.934513	0.979089	1.01956	0.906121	1.00732	0.946271	0.0343744
10	5	0.765487	0.972074	1.04389	0.991035	0.953137	1.00368	0.988999	0.925554	0.979979	0.979729	0.923032	0.992201	0.9599	0.0200673
11	5.5	0.868262	0.983985	1.05927	0.988997	0.949737	0.998866	0.98471	0.943763	0.9898	0.982912	0.949576	0.988957	0.97407	0.0129572
12	6	0.981755	0.976639	1.03336	1.02305	0.918903	0.983953	1.00011	0.957638	1.00113	1.00429	0.938743	0.989016	0.984049	0.0095312
13	6.5	0.956027	0.981458	1.03543	1.01958	0.955235	0.984839	0.982299	0.917568	1.03692	1.03353	1.07148	1.01609	0.999204	0.0126448
14	7	0.941406	0.995927	1.02217	1.07249	0.985088	0.972978	0.996302	0.924562	1.05115	1.04829	1.10522	0.973526	1.00743	0.0155485
15	7.5	0.997567	0.960282	1.02475	1.08893	0.94174	0.979289	1.03467	0.92854	1.07171	1.06665	1.10341	0.993469	1.01592	0.0168587
16	8	1.02032	0.969219	1.01234	1.04353	0.985691	0.973344	0.990944	0.929532	1.0439	1.03067	1.05612	1.00263	1.00485	0.0106998
17	8.5	1.01763	0.967514	0.996398	1.06052	0.928436	1.00149	0.975735	0.932431	1.03305	0.986243	1.09379	0.979687	0.997744	0.0139671
18	9	1.0909	0.952369	0.976305	1.07076	0.960567	0.999795	0.97084	0.933735	1.04431	1.04292	1.05378	0.988297	1.00705	0.0148568
19	9.5	1.06511	0.958404	0.983132	1.04018	1.02404	0.994198	0.999382	0.932592	0.998972	1.04719	1.03948	0.986955	1.0058	0.0112064
20	10	1.03529	0.95107	0.990871	0.987144	1.01599	0.999434	0.97073	0.991633	0.998861	1.02833	1.01291	0.99801	0.998356	0.00674915
21	10.5	1.07329	0.976246	0.998436	0.990429	0.996734	0.979026	1.00511	0.985704	0.982918	1.01579	0.994572	1.03766	1.00299	0.00806842
22	11	1.02444	0.996211	0.962159	0.946229	0.99198	0.996327	1.02047	1.0151	1.0078	0.991187	0.997098	0.969813	0.993235	0.0068364
23	11.5	0.991177	1.04646	0.952341	0.950143	1.00972	1.0109	1.00137	1.06638	0.991229	0.991388	0.987108	0.966614	0.997069	0.00990259
24	12	0.982601	1.07505	0.930466	0.956369	1.01591	1.03572	0.989175	1.07824	0.995177	0.998658	0.98046	1.0228	1.00505	0.0126316
25	12.5	1.04563	1.06701	0.941146	0.953774	1.01849	0.991648	1.01451	1.08378	0.967183	0.99292	0.966088	1.01261	1.00457	0.0129099
26	13	1.09582	1.0746	0.953969	0.921563	1.03788	0.993648	0.999607	1.10897	0.973989	0.960104	0.958758	1.0282	1.00893	0.0174463
27	13.5	1.07814	1.06725	0.985119	0.955747	1.06027	1.05063	1.04708	1.09949	0.947591	0.945536	0.937193	1.02766	1.01681	0.0170006
28	14	1.03245	1.05326	1.00652	0.959527	1.06832	1.02371	1.02766	1.07725	0.960191	0.937896	0.932458	1.01915	1.0082	0.0143271
29	14.5	0.988025	1.02613	1.0479	0.991565	1.08481	1.01069	0.988953	1.09333	0.973011	0.974516	0.955736	1.02435	1.01325	0.0126594
30	15	0.948681	0.948846	1.04403	0.988435	1.09732	1.01583	1.01134	1.0742	0.951141	0.941243	0.94298	0.982294	0.995528	0.0155317
31	15.5	0.903544	0.949945	1.04006	0.975183	1.08549	0.973612	0.99524	1.07995	0.94009	0.933631	0.932772	1.03176	0.986773	0.0173798
32	16	0.953833	1.03494	1.02769	0.987	1.13177	0.987909	0.995307	1.04601	0.951962	0.927938	0.919908	1.0258	0.999172	0.0170799
33	16.5	0.991307	1.02629	0.99668	1.05451	1.09801	0.995502	0.991394	1.02448	0.935945	0.928291	0.932804	0.9877	0.996909	0.0145241
34	17	1.02266	1.04263	0.984509	1.05867	1.08889	0.968724	0.9923	1.06072	0.928009	0.933126	0.957651	0.983273	1.00176	0.0151582
35	17.5	1.03701	1.04608	0.961512	1.02537	1.10349	0.988635	1.00749	1.04356	0.955439	0.916719	0.94207	0.963672	0.999254	0.0155704
36	18	1.02703	1.02906	0.960345	1.04102	1.10705	1.01198	1.00105	1.01522	0.955854	0.950454	0.952121	0.967418	1.00155	0.0135947
37	18.5	1.07615	1.02666	0.948646	1.04774	1.07929	1.01777	1.02047	0.98547	0.978253	0.931519	0.930417	0.988592	1.00258	0.0147486
38	19	1.0251	1.00628	0.982909	0.970103	1.02021	1.00613	1.00988	1.00634	0.969478	0.937529	0.940388	0.970608	0.98708	0.00856693
39	19.5	1.02312	0.945805	1.01554	1.02066	1.01446	0.984433	0.985666	1.0213	0.972537	0.931739	0.936594	0.976131	0.985666	0.00984299
40	20	1.01813	0.970318	0.987202	0.973699	0.987325	0.956279	1.00861	1.06124	0.966845	0.926783	0.900552	0.964184	0.976764	0.0120342
41	20.5	1.07085	1.04202	1.00351	0.94312	0.94486	1.00158	0.968897	1.01362	0.970035	0.922256	0.925509	0.955492	0.980146	0.0134757
42	21	1.1002	1.0171	1.03185	0.947343	0.883457	1.03296	0.961213	1.05097	0.960229	0.947407	0.91132	0.985001	0.985754	0.018026
43	21.5	1.07814	1.0189	1.02752	0.963838	0.908058	1.03803	0.985496	1.08054	0.982545	0.93818	0.913487	0.982469	0.993101	0.0166224
44	22	1.08781	1.07487	1.05204	0.978256	0.865411	1.02944	0.990444	1.06994	0.972887	0.955761	0.898967	1.02052	0.999695	0.020185
45	22.5	1.09008	1.07782	1.04149	0.978682	0.877527	1.02222	0.991478	1.06439	0.990489	0.936135	0.904668	0.964363	0.994945	0.0195169
46	23	1.04645	1.09994	1.05445	0.956275	0.872032	1.03938	0.970899	1.0743	0.963436	0.926269	0.891178	0.996527	0.990928	0.0211339
47	23.5	0.99843	1.0964	0.992218	0.970346	0.888019	1.01935	1.04092	1.06463	0.981993	0.914867	0.914842	1.01936	0.991781	0.0181301
48	24	0.993857	1.06045	1.00509	0.958692	0.913158	1.05968	1.03905	1.08018	0.980775	0.884532	0.90853	1.05615	0.995013	0.0193465
49	24.5	0.950563	1.10686	0.991811	0.942382	0.866042	1.05533	1.04255	1.0835	0.996508	0.910319	0.894971	1.11964	0.996706	0.0246655
50	25	0.907334	1.04011	0.975864	0.978387	0.844263	1.04172	1.07326	1.06696	1.00449	0.880609	0.873064	1.068	0.979505	0.0241619
51	25.5	0.830833	1.11746	1.01224	0.93501	0.844318	1.00873	1.05956	1.08099	0.991492	0.917442	0.896715	1.12503	0.984986	0.0290887
52	26	0.797476	1.13716	1.00028	0.941571	0.834367	1.00475	1.08134	1.08277	0.989619	0.924515	0.88538	1.06056	0.978315	0.0302934
53	26.5	0.843343	1.16598	1.02272	0.961404	0.843815	1.02835	1.06552	1.09138	0.976302	0.906267	0.874038	1.06452	0.98697	0.0300601
54	27	0.857287	1.14682	1.05108	1.00379	0.848915	0.95945	1.054	1.07279	0.993554	0.934612	0.885696	1.02769	0.986306	0.0265618
55	27.5	0.829552	1.08662	1.08218	1.03386	0.877513	0.998521	1.02919	1.08154	1.01919	0.937467	0.922432	0.986696	0.990397	0.0240467
56	28	0.782203	1.02628	1.06799	1.0403	0.896679	0.966098	1.02841	1.06094	1.002	0.939589	0.910723	0.950112	0.97261	0.0239677
57	28.5	0.779542	1.07339	1.08679	1.04262	0.892162	0.999164	1.05123	1.05005	0.998654	0.93652	0.913942	1.01606	0.986677	0.0260625
58	29	0.745687	1.04846	1.07195	1.0224	0.868089	1.01068	1.01878	1.06324	0.987093	0.932236	0.916076	1.02053	0.975435	0.0274622
59	29.5	0.795383	1.08582	1.06681	1.0779	0.851318	0.981947	1.03611	1.04489	0.9864	0.948472	0.942114	0.977169	0.982861	0.0259229
60	30	0.864422	0.997414	1.07473	1.08201	0.876258	1.00538	1.01161	1.10683	0.990709	0.93506	0.907984	1.01812	0.989212	0.0229112
61	30.5	0.903196	1.05314	1.07363	1.10427	0.881039	0.984001	1.02267	1.10377	0.985765	0.889843	0.911425	0.966815	0.989964	0.0237179
62	31	0.967795	1.07423	1.10265	1.13917	0.851402	1.01495	1.00343	1.1047	0.974002	0.91584	0.933536	0.98561	1.00561	0.0248846
63	31.5	0.901954	1.05736	1.0689	1.11656	0.834787	0.986802	1.00527	1.12005	0.978538	0.899146	0.954734	0.956369	0.990039	0.0256049
64	32	0.87558	1.07017	1.04691	1.15712	0.825708	0.985898	1.00263	1.04757	0.981245	0.869058	0.956714	0.970243	0.982403	0.027063
65	32.5	0.85967	1.08589	1.05293	1.14013	0.882924	0.998601	0.97406	1.08471	0.994677	0.865402	0.931838	0.923428	0.982855	0.026995
66	33	0.828794	1.11605	1.0432	1.16383	0.961617	0.973577	0.955294	1.08764	0.999053	0.897262	0.942972	0.930357	0.991637	0.0276825
67	33.5	0.799232	1.0374	1.02035	1.19502	1.03426	0.968522	0.970676	1.12432	0.990052	0.867559	0.910323	0.92588	0.986967	0.0311122
68	34	0.779005	0.969461	1.02213	1.12233	1.00522	0.9742	0.972575	1.12407	1.00911	0.872946	0.911328	0.894487	0.971405	0.028534
69	34.5	0.729432	0.991603	1.02309	1.10671	1.01261	0.951818	0.970184	1.10855	1.00739	0.875132	0.918219	0.911584	0.967193	0.0298464
70	35	0.728184	1.0211	1.00652	1.13982	1.04571	0.961207	0.993375	1.05335	1.044	0.874378	0.922158	0.888256	0.973172	0.0311439
71	35.5	0.716825	1.01842	0.993301	1.09056	1.01453	0.967549	0.982674	1.04437	1.02029	0.869939	0.924592	0.888414	0.960955	0.0287989
72	36	0.753609	1.03185	1.02867	1.09951	1.03604	0.973484	1.01143	1.06644	1.02026	0.871003	0.91298	0.873074	0.973196	0.0290121
73	36.5	0.854259	1.04249	1.01668	1.04045	1.07006	0.972957	1.00969	1.02272	1.02872	0.873051	0.911058	0.891018	0.977763	0.0216734
74	37	0.867387	1.061	1.00492	1.06025	1.08559	0.973704	1.01911	1.06887	1.03955	0.884349	0.915336	0.870542	0.987552	0.0238517
75	37.5	0.84148	1.01721	1.00731	1.04678	1.06274	0.971097	1.00386	1.05445	1.01955	0.891438	0.914301	0.868161	0.974865	0.0221447
76	38	0.812342	1.00855	0.999361	1.08908	1.0607	0.941968	1.01185	1.04197	1.02019	0.868696	0.914929	0.897027	0.972222	0.024372
77	38.5	0.813942	1.04972	0.994672	1.09842	1.05083	0.937907	0.988831	1.05515	1.04001	0.847242	0.919686	0.873577	0.972498	0.0267851
78	39	0.775253	1.06964	1.02858	1.06218	0.974244	0.976052	1.00093	1.09465	1.0371	0.832124	0.919793	0.877695	0.970687	0.0289825
79	39.5	0.736752	1.08564	1.01496	1.07778	0.997177	0.984099	0.981317	1.12598	1.04311	0.830308	0.929478	0.863816	0.972535	0.0330875
80	40	0.697019	1.08804	1.03902	1.0102	1.00648	0.954862	1.01484	1.12958	1.03849	0.837244	0.925108	0.850315	0.965932	0.0350675
81	40.5	0.687153	1.07141	1.05984	0.998689	0.984264	0.965984	1.00596	1.1858	1.05475	0.8417	0.934574	0.85687	0.970583	0.0374325
82	41	0.815776	1.02162	1.04741	1.00575	1.0473	0.990087	1.01541	1.19657	1.05155	0.829268	0.944912	0.864761	0.985867	0.0312168
83	41.5	0.871906	1.01129	1.02765	0.946755	1.01519	0.976439	1.03227	1.18455	1.05459	0.828254	0.954071	0.882475	0.98212	0.0276041
84	42	0.995357	0.96078	0.992064	0.948511	1.00566	0.977924	1.03078	1.19258	1.05718	0.840994	0.954817	0.874329	0.985914	0.0256484
85	42.5	1.03271	0.944437	0.976772	0.894673	0.986632	1.00291	1.0373	1.14749	1.07726	0.831912	0.938821	0.874752	0.978807	0.0257297
86	43	1.10208	0.918146	0.976791	0.929589	0.971539	0.965314	1.00588	1.1132	1.06242	0.830113	0.94037	0.902279	0.976477	0.0241056
87	43.5	1.10425	0.909433	0.943447	0.895083	1.02604	0.998387	0.991113	1.08866	1.06549	0.826622	0.924654	0.909455	0.973553	0.0248828
88	44	1.11591	0.913733	0.960045	1.01219	1.01644	1.05581	0.977731	1.12912	1.08067	0.847965	0.942286	0.907868	0.996647	0.0252984
89	44.5	1.07919	0.942498	0.992718	0.995404	1.07788	1.02219	0.979024	1.11539	1.0915	0.847138	0.975738	0.876709	0.999616	0.0242294
90	45	1.0155	0.865123	1.00436	0.993674	1.04856	0.98855	0.964019	1.10108	1.06549	0.852591	0.948282	0.919707	0.980578	0.0218649
91	45.5	1.00619	0.887036	1.02067	1.00534	1.04301	1.01084	0.976085	1.16208	1.07489	0.854847	0.954632	0.912297	0.992327	0.0242754
92	46	0.929685	0.933716	1.00355	0.967418	1.04752	1.00142	0.964293	1.16275	1.05477	0.873908	0.963836	0.891031	0.982825	0.0228594
93	46.5	0.87534	0.935895	1.03012	0.975152	1.0334	0.972884	0.985362	1.21257	1.06989	0.864606	0.942637	0.879244	0.981425	0.0282539
94	47	0.839661	0.903586	1.02742	0.94346	1.05278	1.00297	1.01286	1.26197	1.06641	0.896158	0.905141	0.910164	0.985214	0.0325878
95	47.5	0.796624	0.900531	1.00201	0.955365	1.03842	0.987781	0.971835	1.29496	1.05953	0.846768	0.883462	0.920602	0.971491	0.03691
96	48	0.75816	0.966822	0.99888	0.934235	1.02113	0.975362	0.999955	1.18275	1.05513	0.819277	0.884033	0.970428	0.963847	0.0317069
97	48.5	0.738824	0.983131	1.0058	0.905756	1.00586	0.962579	0.990997	1.20254	1.05919	0.864905	0.875229	0.97461	0.964118	0.0328527
98	49	0.724869	0.995343	0.960646	0.924778	1.02516	0.959875	0.962837	1.14398	1.04935	0.839156	0.88856	0.986586	0.955095	0.0306482
99	49.5	0.697809	0.967407	0.953926	0.94041	1.02258	0.99977	1.02201	1.12619	1.05707	0.828314	0.880013	1.02317	0.959889	0.0329523
100	50	0.736968	1.00668	1.02096	0.944682	0.931619	1.04637	1.06078	1.10695	1.08304	0.887985	0.854012	1.12246	0.983542	0.0333929
101	50.5	0.863552	1.25276	1.29291	0.966099	0.952324	1.39871	1.34806	1.25264	1.26296	1.13173	0.879549	1.266	1.15561	0.0548322
102	51	0.957649	1.41269	1.40214	0.97129	0.947917	1.6818	1.48894	1.44743	1.41939	1.34193	0.867461	1.38528	1.27699	0.0768496
103	51.5	1.00367	1.40917	1.52638	0.955164	0.899039	1.79076	1.58358	1.55559	1.50443	1.45473	0.89634	1.50643	1.34044	0.0899883
104	52	1.06394	1.56736	1.50528	0.962414	0.888001	1.85425	1.67374	1.60701	1.59525	1.53867	0.874891	1.50993	1.38673	0.0981975
105	52.5	1.09542	1.54334	1.56579	1.01643	0.875236	1.95438	1.70129	1.59335	1.71261	1.58587	0.866518	1.65772	1.43066	0.105558
106	53	1.09511	1.46858	1.61646	1.05234	0.907806	1.95307	1.74419	1.71253	1.74389	1.64488	0.888	1.56899	1.44965	0.105493
107	53.5	1.10601	1.57465	1.58931	1.13485	0.864134	1.96481	1.75917	1.67036	1.77384	1.629	0.90245	1.5438	1.45937	0.104789
108	54	1.09978	1.5122	1.59075	1.21546	0.918112	1.90985	1.80497	1.68738	1.80312	1.72083	0.91342	1.6084	1.48202	0.102129
109	54.5	1.11626	1.52344	1.60004	1.26623	1.03563	1.81738	1.79084	1.71271	1.79715	1.68717	0.915468	1.68721	1.49579	0.0936837
110	55	1.12152	1.40428	1.60815	1.21648	1.00879	1.83363	1.78942	1.69202	1.82895	1.78695	0.972866	1.71421	1.49811	0.0966084
111	55.5	1.10989	1.35058	1.56919	1.22667	1.04486	1.88891	1.79636	1.72885	1.83187	1.73091	1.01187	1.69807	1.499	0.0950903
112	56	1.16268	1.22407	1.59167	1.27022	1.05038	1.9438	1.72631	1.8257	1.80774	1.74685	1.06102	1.69647	1.50891	0.0950888
113	56.5	1.15494	1.22518	1.56894	1.30022	1.0455	1.9199	1.74682	1.76743	1.82873	1.73658	1.04343	1.58963	1.49394	0.0927143
114	57	1.12689	1.09658	1.63206	1.29361	1.05239	1.96523	1.7139	1.77213	1.83524	1.76697	1.05446	1.51991	1.48578	0.0984237
115	57.5	1.14333	1.0699	1.58452	1.28276	1.11147	1.95694	1.75739	1.78443	1.85916	1.752	1.03894	1.53599	1.48974	0.0984175
116	58	1.08817	1.06291	1.59316	1.21438	1.13103	1.94028	1.78443	1.77089	1.82179	1.70286	1.03658	1.50254	1.47075	0.0986409
117	58.5	1.10822	1.00932	1.61979	1.21725	1.13444	1.93297	1.76211	1.82381	1.77507	1.7388	1.04015	1.49128	1.4711	0.0999018
118	59	1.05061	1.00766	1.62235	1.12306	1.15276	1.9192	1.7875	1.84929	1.69511	1.71174	1.01706	1.41676	1.44609	0.102638
119	59.5	0.991488	0.995982	1.62678	1.07718	1.16818	1.82768	1.80478	1.74506	1.64131	1.61972	1.03233	1.52913	1.42164	0.0976257
120	60	0.958252	0.986759	1.62802	1.0534	1.12925	1.9064	1.75205	1.77598	1.60866	1.631	1.00167	1.63414	1.42213	0.104359
121	60.5	1.02709	0.973698	1.6483	1.06601	1.16977	2.00351	1.73519	1.78187	1.58297	1.66135	1.03349	1.65553	1.4449	0.104686
122	61	1.05568	0.96658	1.62572	1.03731	1.18637	1.95152	1.74314	1.8423	1.54754	1.59423	1.02736	1.60623	1.432	0.102273
123	61.5	1.10495	1.02266	1.60399	1.00959	1.2242	1.91872	1.7056	1.76468	1.50957	1.73817	1.074	1.64222	1.4432	0.0960885
124	62	1.08082	1.02497	1.61693	1.0164	1.17492	1.9925	1.68255	1.7831	1.46447	1.64052	1.07252	1.71121	1.43841	0.0997515
125	62.5	1.11758	1.18254	1.5543	1.00789	1.21289	1.92386	1.641	1.83842	1.42886	1.62747	1.08425	1.63752	1.43805	0.0894283
126	63	1.14783	1.36192	1.48014	1.10156	1.21754	1.97085	1.68557	1.81885	1.41241	1.65974	1.07563	1.67657	1.46738	0.0857901
127	63.5	1.07967	1.43491	1.4244	1.24842	1.1651	1.83459	1.62119	1.8103	1.39337	1.60133	1.12588	1.78559	1.4604	0.0783033
128	64	1.08669	1.28724	1.50829	1.27681	1.14656	1.78034	1.6837	1.77502	1.34588	1.60277	1.14709	1.74417	1.44871	0.0761666
129	64.5	1.11615	1.28221	1.59645	1.29448	1.10836	1.83901	1.67817	1.86173	1.32699	1.64197	1.14798	1.65224	1.46215	0.0805852
130	65	1.08889	1.22452	1.62003	1.21495	1.09222	1.90245	1.61912	1.77993	1.25913	1.63661	1.12892	1.57614	1.42858	0.0834995
131	65.5	1.10112	1.14739	1.59658	1.17095	1.09243	1.93296	1.57991	1.84777	1.35413	1.54719	1.12997	1.48944	1.41582	0.0851663
132	66	1.11326	1.10723	1.63614	1.19005	1.11077	1.96994	1.5965	1.86262	1.44879	1.5887	1.12441	1.37699	1.42712	0.0885293
133	66.5	1.10638	1.0598	1.62138	1.17942	1.08731	1.87955	1.59494	1.76195	1.51258	1.63998	1.1074	1.29117	1.40349	0.0854552
134	67	1.10911	1.05391	1.6038	1.29342	1.09309	1.90718	1.61553	1.73731	1.56222	1.61961	1.11385	1.26427	1.41444	0.0844454
135	67.5	1.08143	1.03659	1.62431	1.4961	1.11482	1.91561	1.66642	1.80133	1.60919	1.5625	1.10841	1.26361	1.44003	0.0882016
136	68	1.1136	1.00414	1.63138	1.61048	1.13878	1.92972	1.64805	1.7716	1.61789	1.57407	1.1049	1.20002	1.44539	0.0898299
137	68.5	1.07634	0.991126	1.60586	1.58898	1.12685	1.88764	1.58646	1.72144	1.66277	1.57272	1.09155	1.23006	1.42848	0.0876323
138	69	1.11186	0.966239	1.60236	1.53759	1.13716	1.90752	1.63299	1.74504	1.68745	1.57729	1.1559	1.29295	1.4462	0.0866262
139	69.5	1.09794	0.950597	1.63408	1.4849	1.14735	1.90316	1.67395	1.77416	1.70535	1.56176	1.1434	1.2761	1.44606	0.0897129
140	70	1.10316	0.975433	1.6378	1.42896	1.13413	1.91835	1.63883	1.80086	1.70122	1.59216	1.16182	1.24001	1.44439	0.0900001
141	70.5	1.04992	0.937866	1.68152	1.45206	1.1362	1.86503	1.59854	1.79872	1.71374	1.53788	1.20038	1.21256	1.43203	0.0905549
142	71	1.07337	0.920948	1.59802	1.55432	1.12894	1.85205	1.66346	1.73965	1.74967	1.57035	1.2326	1.25319	1.44471	0.088706
143	71.5	1.1107	0.953425	1.60772	1.58536	1.05214	1.92657	1.65113	1.72328	1.73358	1.58514	1.24467	1.1278	1.44179	0.0933101
144	72	1.11135	0.918884	1.61746	1.6164	1.12806	1.92544	1.68272	1.74833	1.69563	1.60327	1.23613	1.16872	1.45437	0.092679
145	72.5	1.08793	1.00431	1.60736	1.6544	1.1075	1.8778	1.56076	1.68724	1.65137	1.59754	1.26502	1.12427	1.43546	0.0855128
146	73	1.09731	0.93361	1.53324	1.60194	1.10967	1.88877	1.61444	1.7445	1.62012	1.60852	1.2981	1.09471	1.42874	0.0888107
147	73.5	1.13381	0.983964	1.5888	1.66426	1.08487	1.92433	1.55391	1.72045	1.59344	1.58035	1.32726	1.2141	1.44746	0.0840632
148	74	1.08158	0.991976	1.64274	1.62564	1.07282	1.94077	1.5891	1.7971	1.5481	1.58178	1.3176	1.24549	1.45289	0.0880216
149	74.5	1.11508	1.04018	1.62899	1.70558	1.09884	1.82837	1.58479	1.7256	1.57506	1.62899	1.32593	1.24565	1.45859	0.0798684
150	75	1.13322	1.03892	1.5893	1.63913	1.08853	1.85379	1.61959	1.73011	1.59606	1.54585	1.36008	1.26643	1.45508	0.0777251
151	75.5	1.10686	1.04344	1.62783	1.65589	1.00863	1.8756	1.59647	1.6908	1.57963	1.60551	1.33617	1.17703	1.44199	0.0843925
152	76	1.1329	1.05153	1.58819	1.53417	0.975951	1.86398	1.53751	1.75148	1.61189	1.56639	1.36106	1.16939	1.4287	0.0826239
153	76.5	1.13651	1.03368	1.64469	1.44041	1.03645	1.80241	1.54491	1.73188	1.65234	1.60572	1.36301	1.13643	1.42737	0.0806326
154	77	1.09384	1.06261	1.61668	1.34144	1.0175	1.85539	1.55826	1.77374	1.66031	1.67601	1.35635	1.12441	1.42805	0.0865467
155	77.5	1.04023	1.06197	1.49944	1.29354	1.0649	1.80895	1.52177	1.73544	1.68873	1.6341	1.4091	1.06668	1.40207	0.0835343
156	78	1.00719	1.01596	1.48114	1.3913	1.04414	1.90609	1.54164	1.73753	1.67888	1.60941	1.40169	1.03113	1.40384	0.0905668
157	78.5	0.995939	1.00629	1.51659	1.41749	0.988495	1.82395	1.53335	1.70612	1.69112	1.59315	1.40724	1.03174	1.39262	0.0891798
158	79	0.95092	1.25901	1.61399	1.51246	1.00814	1.83078	1.52546	1.75743	1.70554	1.57976	1.45422	1.00342	1.43343	0.0885528
159	79.5	0.872476	1.47479	1.6297	1.52092	1.0106	1.79299	1.53803	1.7739	1.71784	1.5521	1.45678	1.09091	1.45259	0.087296
160	80	0.859684	1.47127	1.61014	1.51646	0.957576	1.79506	1.50629	1.74554	1.72419	1.55972	1.47534	1.20665	1.45233	0.0860789
161	80.5	0.915179	1.50131	1.60976	1.5728	0.927724	1.8435	1.52485	1.76178	1.71736	1.52012	1.48937	1.23417	1.46816	0.0861761
162	81	0.977239	1.46949	1.54535	1.60075	0.910855	1.6689	1.56951	1.74625	1.73729	1.56508	1.51008	1.37626	1.47309	0.077595
163	81.5	1.02267	1.36737	1.53016	1.67487	0.909681	1.71731	1.562	1.73235	1.73682	1.53008	1.48898	1.50847	1.48173	0.0770493
164	82	1.05417	1.27119	1.58796	1.64015	0.875966	1.75093	1.5615	1.68981	1.73827	1.52412	1.50799	1.49657	1.47489	0.0788434
165	82.5	1.12184	1.28487	1.57025	1.60561	0.892816	1.71641	1.58337	1.65036	1.71154	1.50259	1.51101	1.50519	1.47132	0.0720624
166	83	1.13068	1.22683	1.56457	1.63946	0.885493	1.69845	1.5925	1.68111	1.67026	1.58753	1.4942	1.50989	1.47342	0.0739211
167	83.5	1.15274	1.17998	1.55026	1.63613	0.841268	1.74422	1.50256	1.58196	1.73398	1.46746	1.49348	1.46044	1.44537	0.0761755
168	84	1.0719	1.09573	1.59219	1.64832	0.829848	1.73479	1.53135	1.6377	1.69514	1.54686	1.49543	1.42608	1.44211	0.0828891
169	84.5	1.06271	1.07547	1.59646	1.64794	0.911987	1.86071	1.51634	1.56421	1.68285	1.53716	1.53854	1.50338	1.45815	0.0824892
170	85	1.04106	1.10736	1.58769	1.68814	0.913774	1.85674	1.58564	1.5879	1.74367	1.53467	1.51587	1.51712	1.4733	0.0846751
171	85.5	1.08412	1.01867	1.56484	1.58975	0.915372	1.82936	1.58256	1.5688	1.69144	1.5885	1.48252	1.4764	1.44936	0.0822636
172	86	1.09861	1.01109	1.48292	1.623	0.956964	1.8962	1.55718	1.56852	1.68097	1.52917	1.46008	1.4181	1.44023	0.0813909
173	86.5	1.08084	0.973006	1.49766	1.55345	0.937401	1.8717	1.56286	1.55072	1.62105	1.49079	1.49398	1.39669	1.41918	0.0809294
174	87	1.07015	0.968925	1.54025	1.47215	0.975889	1.87873	1.53768	1.59796	1.57389	1.48495	1.51297	1.24845	1.40517	0.0806961
175	87.5	1.04232	0.93781	1.59196	1.3706	0.968381	1.91468	1.54769	1.57963	1.57405	1.47945	1.47348	1.2484	1.39404	0.0847944
176	88	1.02266	0.937006	1.58202	1.3173	0.937392	1.87566	1.62489	1.57483	1.57285	1.41595	1.51712	1.25568	1.38611	0.0861851
177	88.5	0.995979	0.942939	1.62347	1.25699	0.944215	1.85477	1.58327	1.52639	1.57343	1.45044	1.52453	1.30213	1.38155	0.0852922
178	89	0.939072	0.962653	1.63903	1.26634	0.931566	1.90594	1.59809	1.54518	1.58885	1.46188	1.51736	1.31452	1.38921	0.0901862
179	89.5	0.885082	0.99463	1.61547	1.35648	0.902961	1.90053	1.6053	1.5685	1.58648	1.46754	1.53845	1.36684	1.39902	0.0915148
180	90	0.868665	1.01278	1.6221	1.29388	0.879847	1.90559	1.56173	1.52495	1.59098	1.40484	1.53888	1.36589	1.38084	0.0918389
181	90.5	0.920946	1.00772	1.61575	1.20657	0.877626	1.77331	1.53981	1.60841	1.60158	1.47285	1.48101	1.41676	1.37686	0.0865551
182	91	0.975943	1.0061	1.59344	1.24852	0.840567	1.69228	1.53671	1.58492	1.63999	1.53464	1.51324	1.48963	1.388	0.0844537
183	91.5	1.02656	1.2753	1.55104	1.33297	0.854493	1.6344	1.53303	1.55184	1.60478	1.4699	1.51213	1.41964	1.39717	0.0693733
184	92	1.05936	1.41538	1.62721	1.46315	0.834865	1.58358	1.59229	1.55916	1.61167	1.48409	1.51159	1.475	1.43478	0.0697783
185	92.5	1.05963	1.47085	1.61174	1.49855	0.906563	1.47901	1.5725	1.56198	1.67169	1.45938	1.50988	1.49766	1.44162	0.0650936
186	93	1.09571	1.37839	1.65608	1.52619	0.930706	1.45844	1.57054	1.51332	1.66811	1.4478	1.50847	1.46094	1.43456	0.0624897
187	93.5	1.07845	1.37032	1.58755	1.44598	0.932384	1.44594	1.58577	1.55081	1.66694	1.47916	1.49449	1.43352	1.42261	0.0616096
188	94	1.0774	1.29373	1.49948	1.34863	0.943202	1.44382	1.575	1.51242	1.65453	1.44913	1.48942	1.45871	1.39546	0.0590413
189	94.5	1.03381	1.28433	1.53959	1.33046	0.977066	1.54621	1.57084	1.55675	1.67127	1.39135	1.50253	1.47609	1.40669	0.0624763
190	95	1.04094	1.20639	1.59286	1.28378	0.986075	1.6148	1.58674	1.55837	1.66048	1.43914	1.5103	1.49787	1.41481	0.0664596
191	95.5	1.07226	1.17523	1.52984	1.39221	0.963625	1.68071	1.59241	1.51268	1.69863	1.34755	1.50921	1.50947	1.41532	0.0678021
192	96	1.03759	1.16436	1.47468	1.42579	0.965586	1.63963	1.56288	1.57987	1.67944	1.35284	1.51928	1.48673	1.40739	0.0673935
193	96.5	0.998972	1.11889	1.4479	1.45064	0.942026	1.56423	1.5701	1.58962	1.69974	1.30164	1.52358	1.5483	1.3963	0.0719283
194	97	1.00254	1.10562	1.42791	1.57416	0.915122	1.52181	1.55433	1.60213	1.71831	1.19642	1.52093	1.50165	1.38674	0.0756776
195	97.5	1.03383	1.11788	1.30537	1.50945	0.886897	1.49222	1.54356	1.56072	1.66193	1.14779	1.56722	1.5313	1.36318	0.0735455
196	98	1.04595	1.06313	1.26681	1.4924	0.853919	1.42788	1.51024	1.60047	1.70603	1.11223	1.61059	1.47581	1.34712	0.078308
197	98.5	1.04904	1.08817	1.31204	1.41015	0.858452	1.41272	1.42086	1.6224	1.69243	1.07648	1.56687	1.52402	1.33614	0.0756811
198	99	0.959478	1.08691	1.39205	1.32246	0.893931	1.35183	1.40616	1.52529	1.68546	1.06156	1.51542	1.42778	1.30236	0.07114
199	99.5	0.904424	1.06892	1.46111	1.22129	0.908036	1.33108	1.33155	1.55765	1.66036	1.02706	1.53003	1.45556	1.28809	0.0750644
200	100	0.884633	1.09717	1.47329	1.30848	0.885387	1.29686	1.40322	1.57129	1.65999	0.988119	1.47538	1.51912	1.29691	0.0781149
201	100.5	0.865197	1.07298	1.43493	1.24189	0.875588	1.30256	1.40578	1.53029	1.64537	0.943789	1.47826	1.46147	1.27151	0.0778892
202	101	0.815708	1.06295	1.35231	1.18948	0.817631	1.22445	1.3259	1.51239	1.58616	0.932164	1.4378	1.4268	1.22364	0.0764824
203	101.5	0.814608	1.05554	1.34112	1.15698	0.830585	1.19163	1.26834	1.41717	1.53712	0.922667	1.41471	1.43489	1.19878	0.071316
204	102	0.851682	0.987004	1.23785	1.13049	0.850717	1.18771	1.23727	1.35284	1.55119	0.926484	1.35431	1.3432	1.16756	0.0645318
205	102.5	0.87542	0.936139	1.17601	1.09565	0.899234	1.1761	1.19245	1.34669	1.47692	0.87769	1.30562	1.26769	1.13547	0.0580866
206	103	0.849435	0.948516	1.10608	1.03237	0.88187	1.13144	1.18632	1.2383	1.42174	0.853312	1.26029	1.21936	1.09409	0.0528994
207	103.5	0.832742	0.936861	1.08032	1.03259	0.899198	1.11255	1.16992	1.26931	1.42773	0.846153	1.25421	1.16064	1.08519	0.0532061
208	104	0.795917	0.90811	1.01634	1.02135	0.884457	1.09463	1.14195	1.22879	1.42103	0.872568	1.21796	1.16019	1.06361	0.0524934
209	104.5	0.798423	0.905185	1.00502	0.981402	0.87505	1.0984	1.10826	1.16065	1.3596	0.847413	1.21527	1.13524	1.04083	0.0484641
210	105	0.935383	0.860575	0.987147	0.991603	0.904316	1.10376	1.11847	1.11303	1.34607	0.817448	1.19864	1.07593	1.0377	0.0436795
211	105.5	0.984181	0.860453	0.97944	0.928366	0.874087	1.07625	1.0868	1.12548	1.34733	0.786592	1.15489	1.04385	1.02064	0.0441424
212	106	0.98276	0.852253	0.958353	0.968788	0.876544	1.06399	1.04583	1.08573	1.31102	0.804275	1.14165	1.00374	1.00791	0.0396951
213	106.5	0.927738	0.861905	0.914694	0.889602	0.921402	1.06442	1.04842	1.05611	1.30279	0.775015	1.08785	0.983137	0.98609	0.0396533
214	107	0.856698	0.851501	0.908491	0.926534	0.947325	1.04674	1.03448	1.04615	1.25227	0.783019	1.06587	0.946467	0.972129	0.0362276
215	107.5	0.910393	0.83138	0.872664	0.946068	0.972824	1.04018	1.01677	1.04138	1.24236	0.759664	1.04718	0.951492	0.969364	0.0358606
216	108	0.865391	0.769452	0.854989	0.911097	0.951121	1.03223	0.992319	0.992355	1.25631	0.766779	1.01541	0.945318	0.946065	0.0381539
217	108.5	0.876006	0.802857	0.846083	0.934566	0.977636	1.00311	0.971779	1.01146	1.23009	0.762382	1.02186	0.94295	0.948398	0.0353373
218	109	0.882437	0.797881	0.863318	0.960553	0.967054	0.97166	0.963657	0.993441	1.21523	0.743306	1.00263	0.908596	0.939147	0.03419
219	109.5	0.927606	0.767921	0.821739	0.94754	0.920259	1.00426	0.97548	0.991551	1.18786	0.748057	0.990954	0.891707	0.931244	0.0342149
220	110	0.875174	0.820102	0.825491	0.945771	0.874836	0.998105	0.961169	0.966482	1.17615	0.738614	0.966568	0.883807	0.919356	0.0320472
221	110.5	0.945041	0.787451	0.81243	0.966214	0.863351	1.02316	0.944604	0.938101	1.17128	0.726	0.966518	0.868288	0.917704	0.033961
222	111	1.0268	0.824966	0.796666	0.958617	0.851073	0.979202	0.930765	0.92134	1.1535	0.708417	0.959284	0.885809	0.91637	0.0334115
223	111.5	1.03431	0.813231	0.792565	0.940519	0.861464	0.989546	0.930868	0.929048	1.15465	0.721329	0.941468	0.866566	0.91463	0.0333816
224	112	1.0516	0.788959	0.782029	0.986452	0.873372	0.999185	0.908023	0.962898	1.13187	0.720023	0.963773	0.837736	0.91716	0.0350148
225	112.5	1.00626	0.827232	0.780171	0.953412	0.90846	0.993519	0.89842	0.94774	1.13964	0.722208	0.961935	0.845536	0.915378	0.0323218
226	113	0.99656	0.840489	0.766559	0.964901	0.880008	0.956531	0.886856	0.929159	1.12153	0.713679	0.965844	0.857224	0.906612	0.0312534
227	113.5	0.932089	0.78373	0.767186	0.970874	0.931764	0.959502	0.891832	0.926804	1.11596	0.720254	0.95652	0.85749	0.901167	0.0309543
228	114	0.924608	0.832693	0.745746	0.927909	0.854752	0.977342	0.864734	0.936097	1.10179	0.720012	0.959527	0.843593	0.890733	0.0300371
229	114.5	0.949503	0.78986	0.785782	0.945931	0.878636	0.94414	0.875345	0.913478	1.07095	0.739321	0.963387	0.836832	0.891097	0.0268312
230	115	0.928499	0.782525	0.75514	0.944118	0.886366	0.928598	0.870988	0.956802	1.07253	0.749744	0.961891	0.775365	0.884381	0.0290502
231	115.5	0.901992	0.76038	0.745829	0.946497	0.829633	0.912024	0.863928	0.931046	1.08099	0.743509	0.948771	0.803411	0.872334	0.0292015
232	116	0.883406	0.753865	0.750073	0.971753	0.83304	0.919714	0.867253	0.883466	1.06341	0.743248	0.935999	0.802787	0.867335	0.0281625
233	116.5	0.877831	0.74686	0.732524	0.971157	0.799121	0.919913	0.857047	0.880058	1.07682	0.7627	0.932515	0.785237	0.861815	0.0297359
234	117	0.83028	0.758551	0.746911	0.949432	0.782375	0.914576	0.87723	0.874745	1.03793	0.747598	0.942526	0.812526	0.856223	0.02678
235	117.5	0.791141	0.726011	0.784068	0.989101	0.758069	0.927174	0.847823	0.880864	1.03348	0.760324	0.93703	0.774196	0.850773	0.0292478
236	118	0.754906	0.758247	0.779333	0.984292	0.777174	0.901168	0.841821	0.892297	1.03633	0.761784	0.965868	0.783998	0.853102	0.0289247
237	118.5	0.726573	0.790769	0.775151	0.981564	0.785033	0.898834	0.829508	0.943358	1.04129	0.747942	0.936548	0.771737	0.852359	0.0298928
238	119	0.762364	0.786028	0.784499	0.989541	0.731501	0.914513	0.841388	0.94918	1.02263	0.733791	0.941604	0.769839	0.85224	0.0303655
239	119.5	0.759263	0.802277	0.770557	1.00519	0.757062	0.918866	0.828379	0.914445	1.00805	0.750381	0.944219	0.792272	0.854246	0.0283112
240	120	0.791868	0.798	0.788374	0.978068	0.769777	0.922153	0.853151	0.934237	0.99977	0.772546	0.943964	0.762219	0.85951	0.025953
Ave(0-50)		0.89525	1.01984	1.01844	1.00127	0.992567	0.99795	1.00125	1.06205	1.00712	0.929364	0.940028	0.969321	0.986203	0.0131749
Ave(50-100)		1.05208	1.14947	1.5605	1.36617	1.00649	1.7894	1.60175	1.67425	1.63449	1.52413	1.28348	1.40914	1.42095	0.0734389
Difference		0.156829	0.129631	0.542065	0.364909	0.0139221	0.791449	0.600506	0.612204	0.627377	0.594766	0.343456	0.439821	0.434744	0.0685951
Peak		1.16268	1.57465	1.63206	1.30022	1.16818	1.96523	1.80497	1.84929	1.85916	1.78695	1.06102	1.71421	1.57322	0.0914467

## Sheet: Fig2D_left
conditioning	R/R0
Naive	1.48867
Naive	1.20486
Naive	1.54277
Naive	1.29245
Naive	1.39241
Naive	1.55227
Naive	1.8097
Naive	1.92444
Naive	1.50551
Naive	1.31205
Naive	1.70997
Naive	1.75674
Naive	0.95465
Naive	1.13303
Conditioned	1.67821
Conditioned	1.81036
Conditioned	1.14351
Conditioned	1.2675
Conditioned	1.59621
Conditioned	1.96658
Conditioned	1.61205
Conditioned	1.37738
Conditioned	1.6581
Conditioned	1.62836
Conditioned	1.6619
Conditioned	1.52667
Conditioned	1.58705
unc-13	1.16268
unc-13	1.57465
unc-13	1.63206
unc-13	1.30022
unc-13	1.16818
unc-13	1.96523
unc-13	1.80497
unc-13	1.84929
unc-13	1.85916
unc-13	1.78695
unc-13	1.06102
unc-13	1.71421

## Sheet: Fig2D_right
conditioning	R/R0
Naive	0.243312
Naive	0.160184
Naive	0.273054
Naive	0.125823
Naive	0.216933
Naive	0.304657
Naive	0.34301
Naive	0.558541
Naive	0.280871
Naive	0.165245
Naive	0.193236
Naive	0.343049
Naive	0.0186847
Naive	0.110556
Conditioned	0.565305
Conditioned	0.403178
Conditioned	0.0915396
Conditioned	0.0454858
Conditioned	0.46623
Conditioned	0.544896
Conditioned	0.481178
Conditioned	0.319129
Conditioned	0.507014
Conditioned	0.301195
Conditioned	0.306377
Conditioned	0.348345
Conditioned	0.425037
unc-13	0.156829
unc-13	0.129631
unc-13	0.542065
unc-13	0.364909
unc-13	0.0139221
unc-13	0.791449
unc-13	0.600506
unc-13	0.612204
unc-13	0.627377
unc-13	0.594766
unc-13	0.343456
unc-13	0.439821

[truncated: 29 more sheets: Fig3A_Naive, Fig3A_Conditioned, Fig3B, Fig3C, Fig3D, Fig3E, Fig3F, Fig3G, Fig3H, Fig4A_left, Fig4A_right, Fig4B, Fig4C, Fig4D, Fig5A, Fig5B, Fig5C, Fig5D, Fig6A, Fig6B …]
